# Supplementary material for: Comparative studies of hair shaft components between healthy and diseased donors
Source: PLoS One. 2024 May 8;19(5):e0301092. doi: 10.1371/journal.pone.0301092 (PMC11078425; doi:10.1371/journal.pone.0301092)
Supplement: S5 Table — (XLSX) [file pone.0301092.s005.xlsx]

## Sheet: mineral_HC_raw data
ksk	Li	Be	B	Na	Mg	Al	P	K	Ca	V	Cr	Mn	Fe	Co	Ni	Cu	Zn	Ge	As	Se	Br	Sr	Zr	Mo	Cd	I	Ba	Hg	Pb
XP5T5T3TRD	0.01553	-0.000305	0.211215	87.7628	95.8526	8.26844	151.247	26.2361	573.68	0.271175	13.8463	0.70996	199.911	0.04088	0.692215	13.9749	151.742	-0.06513	2.59544	3.53296	6.92305	2.40251	0.015825	0.5553	0.002625	8.14344	0.51121	1.29888	0.536235
RD6SYYDF23	0.035265	-0.002675	0.4423	323.813	255.543	6.1143	110.669	46.166	1571.13	-0.368435	21.7203	0.86546	317.434	0.06096	1.07637	43.6827	123.268	-0.150145	5.40618	9.16657	1.48104	17.9131	0.019845	0.618795	0.00143	1.36891	4.99829	1.80366	0.83878
5ELAZSX67D	0.015585	0.00157	1.16911	1297.96	148.14	6.13965	127.818	79.3286	827.043	-0.185975	18.3112	3.34937	275.316	0.051315	0.9129	19.6651	151.267	-0.059995	3.02538	4.29817	2.15263	5.89708	0.01527	0.55814	0.004815	5.16775	2.64232	2.49878	0.820575
SENSAA6GYP	0.0234575	0.002935	2.06937	85.4044	90.1938	0.32393	129.509	28.6014	519.63	0.0603975	8.65732	0.73301	97.1606	0.0293325	1.06787	14.1639	85.5503	0.423145	0.944052	2.41535	1.91299	2.93379	0.01407	0.348282	0.00578	0.306113	0.733145	3.8014	0.625915
AHMAE7E75T	0.030605	0.001225	0.455905	1563.6	141.998	15.7452	111.553	75.8689	974.37	-0.18562	15.0936	1.60923	229.073	0.04586	0.819335	21.2954	102.81	0.09319	3.24775	4.62865	0.84549	7.4992	0.01245	0.097815	0.008495	1.04482	2.53637	0.843305	0.47395
M49ZC8Y3AU	0.015525	-0.00314	0.6541	63.5729	75.6092	14.5122	126.089	33.5808	400.766	-0.002035	13.8107	1.06638	195.029	0.057715	0.992675	9.92193	194.058	-0.231325	1.88319	2.77664	1.05566	1.80543	0.010165	0.541075	0.00292	1.92527	0.792815	1.68721	1.02997
3LP9JRFZRD	0.03486	0.00574	-0.49378	330.915	161.235	9.05272	146.11	58.7297	1129.34	-0.01013	11.5535	0.88602	181.081	0.04702	1.14956	14.7059	115.859	-0.30219	3.47815	2.44856	13.421	6.99981	0.040215	0.651425	0.011885	1.24886	1.46125	4.43002	1.51265
JPBAS3VTER	0.01538	-0.000295	-0.351905	51.7777	41.6521	13.1203	128.804	18.7154	459.538	-0.13605	31.7005	2.49498	270.359	0.06445	0.89933	10.7402	128.239	-0.1006	2.01525	2.43806	0.36693	1.25512	0.01955	0.061435	-0.0004	0.37687	-3.59841	1.28374	0.528975
X6ANNUXP45	0.013955	-0.000425	0.56202	477.476	36.3955	15.6377	174.118	97.4745	554.784	-0.39462	30.4931	2.87641	364.495	0.09456	0.882235	9.86346	138.251	-0.210625	2.67181	2.81465	3.25005	2.1564	0.018285	0.110165	0.015475	3.38056	-0.52574	0.64594	1.1542
M7YY4MCZYF	0.007165	0.00043	0.263285	323.987	41.3158	11.1068	195.061	106.776	442.983	-0.31574	38.3968	3.5989	420.536	0.08142	1.02279	15.6182	181.047	-0.42876	2.44374	3.68648	1.98083	1.05512	0.037015	0.08824	0.006555	0.387435	0.99381	1.66836	0.54435
C4DJP4HR3X	0.03126	-0.000375	2.5498	144.018	49.2922	7.04958	136.502	55.6509	620.503	-0.18357	19.7682	0.81376	263.386	0.058335	0.79766	18.4204	152.075	-0.04346	2.25628	4.18198	7.15361	3.8966	0.18227	0.6411	0.00425	1.05886	0.85034	1.13468	0.67446
FHXAU2F8FN	0.030445	0.004415	-0.656315	92.2752	63.2723	10.2133	174.608	49.2877	404.699	-0.15022	11.6848	0.94223	161.732	0.04504	0.628965	14.582	170.574	-0.28071	1.38417	2.65103	1.33984	1.39302	0.08393	0.632235	0.00131	3.2523	0.7535	2.54444	0.85563
E2J2BXNRQV	0.01672	0.001205	-0.2134	75.8375	120.705	13.5201	142.716	18.5659	701.003	-0.255435	32.3091	3.09856	396.184	0.07821	0.879925	13.4353	235.859	-0.311895	2.83605	3.44028	0.246865	5.08419	0.012435	2.61755	0.005685	1.0072	0.862635	2.54029	0.58606
W2A3DJHTGP	0.01091	-0.006055	2.73799	155.412	187.527	10.4596	131.256	93.7603	1381.13	-0.198615	11.6473	0.690645	264.86	0.0382	0.857385	24.796	97.7385	-0.253485	3.78589	5.47592	1.36634	9.76804	-0.00379	0.201035	0.001805	-0.467495	3.7156	-0.105875	0.645645
NQTDT3MCZ6	0.01845	-0.0005	0.3449	180.452	38.9564	11.8941	133.61	44.5802	493.803	-0.081705	11.0817	0.836295	163.214	0.03582	0.545625	11.9505	121.05	-0.050925	1.96818	2.89552	2.801	1.63519	0.012215	0.34854	0.00418	-0.115165	-3.48445	1.43067	0.69167
63ZJ356QK2	0.013755	0.00272	1.98615	134.295	55.7017	19.9981	177.335	140.424	586.957	-0.12687	18.2113	1.36496	235.87	0.059635	1.31071	13.4362	182.938	0.12291	2.73083	3.07454	2.28794	2.2958	0.031605	0.65885	0.009055	3.50761	0.94652	2.46654	1.22918
XP3T6XTLHN	0.01074	0.000555	-0.32049	205.294	68.6503	11.2208	191.912	127.53	787.592	-0.00136	6.3342	0.72604	112.713	0.042645	0.52334	17.978	153.811	-0.027055	2.11856	2.94032	7.26654	3.97546	0.01497	0.254285	0.010935	2.54545	1.09391	1.10278	0.939685
BYDPAZMHKH	0.01223	0.002945	2.63525	74.3892	85.9171	13.9279	125.308	42.9573	1197.4	-0.037335	5.75091	0.65527	136.062	0.032175	1.42053	12.649	162.105	-0.18974	5.04183	2.69278	1.2228	8.37274	-0.01366	0.159685	0.00272	1.0681	1.13382	1.32245	0.378025
4V2UM3AS4F	0.0352425	0.00134	2.63467	181.931	68.2808	3.3395	159.01	65.3546	474.737	0.0708025	11.3653	1.70255	112.772	0.0431975	0.753855	39.3883	129.298	0.575005	0.923658	5.88075	11.2506	3.44169	0.11425	0.286832	0.00768	1.20592	1.44694	0.843912	1.69341
S3NKZMWTHV	0.0125875	-0.0028025	0.623275	782.542	25.9577	14.4329	149.132	74.5311	265.668	0.170838	27.3055	6.07187	1224.65	0.212608	0.90149	13.4512	141.219	-0.0042525	2.62462	2.00471	26.0237	0.77228	-0.102013	0.624125	0.0154475	-0.08453	1.12964	2.11496	6.5051
TUY3FSDCAV	0.021955	-0.00146	3.40248	146.518	31.2929	7.33565	138.55	95.1243	319.242	-0.18466	16.0574	0.80412	187.358	0.038275	0.760235	12.1482	154.385	-0.445025	1.36359	2.92444	4.12477	1.14775	-0.005465	0.38073	0.00037	2.22578	0.7276	0.93356	0.492585
Y7ECR59RKP	0.02349	0.00308	0.46895	69.9527	69.2848	4.20465	121.524	37.5989	420.906	-0.124375	9.30889	0.850495	144.468	0.03619	0.57873	8.68358	138.7	-0.1261	1.44213	1.96459	0.029485	1.91796	0.021415	0.43781	0.00498	0.942985	0.459245	1.45	0.84555
HNXHN4B4NK	0.01213	-0.000145	2.9885	283.633	14.7032	7.53286	137.684	141.909	213.286	-0.12463	22.2246	1.03549	238.28	0.0608	0.802615	11.556	137.295	-0.07447	1.45349	2.79605	1.32879	0.63123	0.020545	0.997365	0.01379	1.80584	0.62504	1.55327	0.871135
7V76VLWFC2	0.0261	-0.00843	0.18885	87.5359	30.9655	12.3406	109.822	84.4691	331.942	-0.07102	6.56897	0.69365	91.899	0.04358	0.46352	11.7761	132.34	-0.24579	1.01714	2.37059	22.3993	1.13138	0.01242	0.247625	0.00731	1.0239	0.434755	0.658585	0.75917
AW4Q9ZCJCB	0.021115	0.00043	0.23068	80.2669	516.115	14.4423	171.648	26.4708	3045.81	-0.229975	20.8796	2.01213	426.234	0.076115	1.7329	22.0503	156.235	-0.46209	9.46815	4.70679	2.56503	11.173	0.05855	0.055115	0.00828	0.90272	2.30762	1.03282	0.59987
37LLNSWLHW	0.011335	0.00225	1.98569	125.108	37.3256	16.4643	101.844	51.8728	450.949	-0.034785	13.1449	0.95176	164.913	0.04391	0.64241	11.6794	128.424	0.061085	2.00508	2.44864	0.97311	2.13951	0.03254	0.50343	0.00644	1.11916	0.84392	1.37207	2.09619
8FHHJJED24	0.0139475	0.003345	1.33265	298.532	82.6684	1.3353	134.165	90.4663	541.905	0.103612	16.4071	1.92177	179.376	0.0556875	1.15458	15.4335	104.633	0.490105	1.68825	2.47224	2.35209	3.22546	0.021645	0.395603	0.00528	0.342297	1.42536	2.62749	1.71809
2FWAX7AY8S	0.00873	0.00328	2.567	94.5195	34.2293	7.27059	107.67	32.5643	423.876	-0.15405	16.5226	0.663645	198.456	0.072865	0.698815	15.7091	111.921	-0.095465	1.63549	3.62866	11.6442	2.17713	0.009605	0.494845	0.00413	8.46504	0.587055	0.32266	0.56616
XTDCCHVM9M	0.01403	-0.00019	0.766045	305.006	156.433	17.4824	162.861	119.348	1098.02	-0.34295	23.3845	1.79855	312.734	0.06261	1.46941	27.3352	124.667	-0.3501	4.12854	5.82918	8.47949	6.55519	-0.010555	0.29001	0.01223	-0.138665	1.49584	1.10245	2.27621
A386MZ4NEK	0.01504	0.00608	-0.74926	60.9592	52.6369	9.47134	180.86	30.0631	350.033	-0.138365	14.6848	1.02975	178.572	0.057335	0.705765	13.3033	217.621	-0.40571	1.43566	2.74435	2.34935	1.71961	0.090045	0.58736	0.00367	3.16519	0.566605	2.0978	0.774945
KCEBYMH2MR	0.0247575	0.002905	1.73875	147.976	21.7129	28.9196	127.971	442.434	355.228	0.0665575	8.02811	0.80994	97.7987	0.0340225	7.93999	13.9587	115.937	0.371935	3.50753	2.26225	5.79509	1.42312	0.00666	0.407463	-0.001735	24.435	1.36163	3.91312	3.10514
AJ9QF5HKEY	0.031785	0.00113	-0.48676	128.877	41.5901	10.6112	130.291	76.853	300.439	-0.039095	15.7956	0.904775	175.966	0.04741	0.580065	16.5238	356.118	-0.26792	1.06889	3.42586	5.27302	1.07272	0.036255	0.620935	0.019095	0.994845	0.398365	1.66193	1.72894
SXVZX9QJHX	0.01029	-0.00238	3.23423	73.9893	204.509	11.8242	138.566	21.879	950.542	-0.3949	17.1693	0.84671	276.753	0.052045	1.31574	16.4764	152.607	0.06482	3.41857	3.86795	25.3027	4.82491	0.026185	0.45092	0.001575	1.90615	1.38242	0.91342	0.486325
C9N7WWQP5K	0.010625	0.00104	0.339985	61.5702	28.8377	8.14234	162.638	41.032	275.259	-0.08076	10.0207	0.661035	142.194	0.035755	0.6014	10.0944	130.359	-0.05648	1.30355	2.5417	0.424895	0.736145	0.01388	0.36592	0.002135	0.54681	0.4041	0.58216	0.60047
C7VED3GRS3	0.0269775	0.0002575	0.80632	386.3	22.143	20.8171	210.652	180.477	438.526	0.174095	19.8435	2.72496	311.212	0.0866175	0.99221	9.96872	207.333	0.12447	1.35872	2.15345	4.19642	0.823022	-0.056675	0.31905	0.005765	-0.623755	1.06748	1.08352	6.52697
TJJ4GJ8BBK	0.03568	0.00118	0.38143	36.9151	48.8865	13.1403	182.403	12.1116	399.265	-0.2056	48.0108	6.61394	859.904	0.1251	1.16144	21.4605	135.482	-0.248075	3.35812	4.76996	6.51201	0.653325	0.021065	0.136165	0.003905	1.35725	-1.30902	2.33557	0.68642
LNLEJY5KTQ	0.0187	-0.002465	2.32127	344.912	166.555	19.066	175.989	73.6305	1169.87	-0.11834	10.7054	0.83652	184.49	0.05075	0.784775	14.1982	167.318	-0.0996	4.52984	3.17248	9.74344	6.06299	0.015875	0.38581	0.00465	2.12447	2.67446	1.12936	2.29286
2PEW4AGMFK	0.03504	-0.002405	1.19581	165.039	96.8512	10.1996	163.353	67.6931	718.638	-0.74617	55.2831	4.32014	641.658	0.09922	1.10158	18.5093	156.963	-0.49387	3.37229	4.21314	2.08579	3.52308	-0.01228	0.066195	0.005195	1.38633	1.19516	1.62865	0.683525
XUZ3XNMLZ2	0.01869	1e-05	1.22037	161.438	76.084	22.6218	148.745	90.0751	678.322	-0.21797	24.6529	2.47711	311.275	0.062285	0.77751	14.7838	221.993	0.21619	2.79001	3.41496	2.16614	2.86741	0.018285	0.06925	0.004945	1.70992	0.960825	2.37122	0.446205
JDTT9YU67D	0.01546	0.00361	-0.09017	58.1684	61.6002	5.11541	75.0244	21.0383	1005.18	-0.136245	12.4918	0.707665	194.661	0.04273	0.693795	17.7917	107.421	-0.119615	3.94691	3.76293	0.1963	3.48361	0.013345	0.343925	0.003515	1.89407	0.931315	1.07474	0.564025
QNNYNBXXZB	0.0133	0.00253	1.46937	191.059	78.4413	9.86349	218.108	69.8232	604.032	-0.06951	15.1542	0.87449	202.546	0.056425	0.99986	13.2438	345.504	-0.10562	2.01274	2.90005	-3.39018	1.85722	0.013005	0.48365	0.015115	1.44118	0.518755	2.78795	0.92109
KBKTVZFWGS	0.03263	-0.000225	-0.07193	89.3338	154.481	5.01991	90.4431	11.608	993.955	-0.06809	11.7551	1.30901	201.726	0.036365	0.5742	5.82629	97.5834	-0.139525	3.35353	1.69636	9.25982	3.84455	0.00928	0.05097	0.0002	6.88985	0.702555	0.388395	0.31968
L7ZNFTN7GR	0.02449	-0.006835	-0.005675	82.7249	35.0442	11.4246	198.322	54.9679	269.007	-0.225995	26.6828	4.52341	966.619	0.140965	1.17197	8.64875	211.228	-0.430745	2.55864	1.99321	0.548725	0.818505	0.0242	0.814735	0.008205	1.22412	0.56398	2.8431	1.32038
6E2Z6Y5S7V	0.015215	-0.00122	1.17797	94.5769	269.832	16.1236	150.502	29.4971	961.643	-0.17925	22.2483	1.49985	314.212	0.081735	1.67977	30.5486	273.553	0.110425	4.56611	5.60032	0.374735	10.5787	0.02818	0.8049	0.00446	2.35331	4.3584	0.781495	0.759665
AZDJ5CGVNA	0.063335	-0.005465	2.61814	53.4672	38.6206	7.0217	139.028	43.5711	257.607	-0.235225	21.6019	1.00219	249.373	0.058795	0.728035	6.61257	148.63	-0.584915	1.21044	1.82122	7.83838	0.55723	0.07575	0.59621	0.00106	0.53252	0.307905	1.38975	0.647305
STLVLKLYWD	0.0139325	0.0054225	0.21587	66.5636	61.4096	4.82144	94.9005	34.1601	522.13	0.0895225	11.7316	0.51451	119.913	0.0341475	0.39134	99.9253	112.203	0.2391	1.19741	15.2477	2.06776	4.04357	0.15949	0.42196	0.008235	0.59406	2.11667	1.15372	3.53333
5TPDTGGYTR	0.0301	-0.000175	0.226655	56.1182	73.3153	9.87777	133.635	164.912	457.34	0.007185	10.1676	3.80742	539.121	0.07436	0.954885	13.5843	142.663	-0.22295	2.5101	2.3908	4.24773	2.64602	0.017235	0.613845	0.01259	1.03808	0.76415	0.80812	0.86358
APPNQB6UHV	0.015295	-0.00189	0.09501	39.5639	136.655	5.40494	120.511	15.079	1028.23	-0.1154	9.3148	0.55125	168.412	0.036165	0.515605	14.5885	107.81	-0.128065	3.11716	3.22106	0.719535	5.54121	0.007655	0.23234	0.001635	1.14891	1.02165	1.48674	0.368705
LRCBW6JW9W	0.0328275	-0.000515	1.80924	312.953	42.7405	2.42326	150.241	90.0357	196.908	0.0730525	17.2502	1.79969	168.861	0.0513175	51.3024	9.96637	95.1737	0.26362	16.4863	2.91218	3.26349	0.71535	0.015325	0.304362	0.003195	0.208627	1.19478	0.510578	3.14465
BZY2JG4P64	0.027895	-0.00505	-0.226625	229.806	80.8285	6.65622	90.3255	152.746	776.508	-0.058645	7.3716	0.68185	119.783	0.036175	0.69092	20.7161	122.742	0.07294	2.53455	3.22083	0.89289	4.09938	0.0135	0.33981	0.00565	0.90081	0.96269	0.90959	0.673335
NV88K8HLK8	0.01435	-0.001685	2.51147	1028.71	304.161	21.4096	136.737	131.658	857.852	0.037225	16.8714	0.897855	225.547	0.06606	5.0875	15.0842	151.125	0.15405	5.37586	3.23348	7.229	6.20215	0.023065	0.487835	0.00347	3.54889	0.607695	1.46459	1.60591
L7DAD5NPWL	0.02398	-0.00023	2.61126	126.194	128.726	4.98273	96.9533	25.4412	807.444	-0.16154	13.1449	0.73043	208.974	0.04238	0.73795	18.427	129.022	-0.042805	2.68029	3.92458	1.60455	5.38164	0.011275	0.472785	0.00149	1.00717	0.78246	0.564555	0.88088
F7Y9JAQALV	0.014645	-0.000995	1.15419	253.704	10.9827	11.3674	98.0615	80.0535	165.413	-0.12305	12.9488	1.64328	157.14	0.05882	1.00146	10.9373	194.475	-0.109375	1.14028	2.68742	2.23815	0.67551	0.01843	0.18169	0.01563	0.595925	1.19637	3.51185	8.12965
3XGBH239WW	0.00926	-0.00183	2.85975	123.112	17.9528	4.92122	89.0494	51.7481	205.805	-0.173045	13.949	0.65211	151.624	0.04422	0.699835	7.18403	110.913	-0.18757	1.15879	1.93944	2.10384	0.78548	0.010655	0.362205	0.024325	1.16397	0.507815	2.15848	0.944445
MJFQQ95PLD	0.0156375	0.0015575	0.877285	208.962	29.3739	21.2508	164.215	194.785	382.077	0.08799	16.924	2.24506	169.682	0.0636925	1.10131	13.4894	167.147	0.129225	1.00473	2.37289	2.46037	1.13942	-0.057875	0.308705	0.00384	-0.72887	1.38094	0.580067	4.20746
9VN58EFGJV	0.23002	-0.000325	0.600535	64.4911	51.7736	10.7142	141.398	36.7845	391.052	-0.06489	11.9625	0.737995	163.833	0.03568	0.554155	18.2604	170.907	-0.222915	1.46351	4.50268	6.1981	1.31662	0.02953	0.43832	0.006075	3.23284	0.52604	2.06108	1.27137
929HRY9YZA	0.009075	-0.00068	0.98618	122.467	32.6143	6.69151	128.84	61.0018	177.56	-0.061315	10.4773	0.881945	127.759	0.03673	0.536795	11.5345	113.881	-0.098235	0.79868	1.97772	0.58715	0.47421	0.01603	0.373085	0.0005	0.79921	0.335545	1.5492	1.11702
SFQ5C5L5SN	0.011125	0.001925	0.80826	46.3285	126.084	8.47626	146.813	12.2483	1003.57	-0.13145	25.4125	2.37229	333.075	0.055445	0.906075	33.1681	185.994	0.125275	3.41676	6.67406	3.91691	5.56066	0.02379	0.075365	0.006695	0.23308	1.63185	2.74416	0.30516
RDRKPJQ28M	0.013845	0.000235	0.32687	80.4927	63.2166	17.3414	126.985	39.3369	668.654	-0.23261	49.6376	5.05145	778.249	0.123475	1.32148	12.8383	152.901	-0.16648	3.75656	3.27544	-0.97534	1.7737	0.01095	0.184955	0.002615	12.6583	-3.16694	1.36932	0.653755
VY6G7GALWG	0.01372	4.5e-05	0.614555	66.9991	26.5102	21.0696	170.573	35.0951	544.863	-0.08811	34.8803	5.19897	745.933	0.096695	1.00401	10.0382	159.978	-0.23127	3.52476	2.63433	4.1326	0.892535	0.021615	0.19707	0.002555	1.51402	-1.40376	2.29422	0.698825
JJJZ9TMYYD	0.015315	0.004055	2.6322	46.1308	50.8798	13.2539	139.601	31.6606	341.956	-0.17025	17.8394	1.65006	487.931	0.110095	0.821495	14.8544	154.728	-0.326385	2.14917	3.60746	0.873275	0.724745	0.014285	0.71446	0.00178	0.903345	0.39714	1.82258	0.70641
KKLBT62CT6	0.016895	-0.00175	0.661065	481.169	66.1737	12.3219	184.545	106.814	529.276	-0.13348	10.313	0.645165	161.606	0.03116	0.648435	11.2739	199.066	-0.182005	1.97761	3.41458	4.25965	1.99652	0.022195	0.437495	0.005505	1.85141	0.595895	1.97514	0.440355
SWTB8KUW2Z	0.03138	-0.00041	0.345295	59.8514	47.6124	16.396	232.476	20.0056	571.129	-0.2474	25.9617	2.54013	334.786	0.07424	0.755075	10.823	165.904	-0.5041	2.4896	3.03932	1.50811	1.30883	-0.00714	0.176535	0.003165	1.32557	-3.78262	2.09106	0.279465
FW9YPEA6AF	0.031935	0.00058	-1.08198	53.6304	49.1843	9.32301	171.26	30.7055	432.621	-0.12106	14.2658	0.83443	176.701	0.04699	0.60608	18.9014	180.527	-0.25473	1.53059	3.74814	10.0532	1.39369	0.04441	0.58518	0.00426	1.5442	0.52718	1.45502	0.71689
7ADNCK7FRD	0.015935	0.001405	0.69889	66.5647	44.6979	12.8697	140.954	43.5103	292.906	-0.12347	14.6722	1.0756	252.472	0.05318	0.821935	10.7152	228.235	-0.197265	1.78621	3.02282	7.24824	0.77932	0.027705	0.46009	0.000165	1.84658	0.34298	1.88579	0.64945
BTSFG9ZP8H	0.015985	0.00932	2.15994	197.497	28.1539	13.6391	174.058	95.857	347.757	-0.201305	17.0087	1.41041	239.429	0.05581	0.768305	12.533	182.094	0.097965	1.77837	2.79561	2.01227	0.753255	0.03022	0.63442	0.006915	1.04698	0.49453	0.839755	1.55953
J95APRC2FK	0.022515	2e-05	0.356275	90.9763	47.8098	5.18369	152.488	41.9841	313.774	-0.055835	9.1755	0.593925	138.583	0.03235	0.503545	6.33606	168.899	-0.30623	1.47235	1.9957	4.47308	1.20507	0.014265	0.43853	-6e-05	-0.028805	0.381925	2.02075	0.388985
RHDZ8BCKK8	0.03902	0.00275	1.15392	207.567	44.4402	10.4544	144.736	97.2766	342.788	-0.1431	14.3449	1.13634	186.553	0.04541	0.69837	16.1507	178.682	-0.253965	1.50472	3.92064	6.2424	1.45046	0.01377	0.432895	0.003615	1.39461	0.721585	2.05036	1.22443
2V2GGWXFJP	0.03489	0.001545	-0.9911	103.855	189.551	7.80469	99.5328	18.0173	787.952	0.037625	10.513	0.6586	153.72	0.039925	0.638935	20.0559	145.014	-0.29196	2.37784	3.45994	-0.01822	18.6374	0.03296	0.360705	0.00504	1.00297	0.69665	1.07868	0.61231
5V2F9YAP7A	0.01757	-0.00275	0.27444	272.86	80.5876	14.1919	129.721	32.638	839.201	-0.300005	33.0336	3.6995	404.035	0.072875	0.83217	13.8822	197.417	-0.228445	3.19445	3.65944	-0.67432	5.14369	0.012655	0.090475	0.00286	1.31824	2.33934	1.35557	0.505275
JH28WG9HVV	0.012135	0.000205	-0.020685	148.747	45.1702	15.8236	132.472	73.6957	644.972	-0.259565	17.9351	1.58369	229.076	0.05595	0.874925	19.6448	112.511	-0.098655	2.71495	4.60723	3.79824	2.21989	0.00953	0.248375	0.00564	0.23604	-2.7532	1.60865	1.70366
672V6WKF3Q	0.02538	0.000485	-0.04581	358.705	86.5238	16.3294	119.017	71.4853	1196.63	-0.09741	23.3337	2.52798	394.287	0.061555	0.80361	13.2276	80.7666	-0.18561	4.5026	3.32233	0.49504	5.64649	0.020695	0.071265	0.00352	0.71384	-1.35043	0.733025	0.605085
TBVY67SUSL	0.015365	0.000645	3.08435	176.164	25.6251	13.0507	125.435	57.6877	329.477	-0.0824	9.8851	1.05261	147.168	0.03948	0.54864	5.73857	170.111	0.147885	1.57059	1.52409	1.52764	0.52527	0.02602	0.4356	0.005055	1.13035	0.266035	2.4493	0.930765
QLCHGZBCH3	0.015515	-0.003075	3.63361	61.027	40.8127	7.66066	155.331	22.3897	319.405	-0.256035	14.3157	0.71746	160.054	0.042985	0.620015	20.6285	124.933	-0.366815	1.22718	4.60198	1.52266	1.89756	0.087685	0.41065	0.00021	0.10366	0.516325	0.77068	0.486525
VWDAMNX73W	0.00725	-0.00136	2.23242	75.3383	122.209	5.15675	86.2435	34.2665	1025.6	-0.100015	8.91616	0.486865	163.61	0.029575	0.71147	32.4809	109.312	-0.14984	3.38925	6.44928	0.13833	5.11763	0.00692	0.31781	0.004735	1.40212	1.1845	0.32138	0.364345
Q3ZLJALHL5	0.0162175	0.0003475	0.8608	439.605	170.573	2.81659	51.8065	92.8082	897.465	0.258688	8.94417	0.22263	103.027	0.0342675	0.402815	15.4618	97.0461	0.158935	2.34264	2.3226	1.39875	3.91989	0.182425	0.291885	0.007075	0.558095	0.812295	2.08377	0.431055
HGXXQ4ZARL	0.008045	0.000785	0.249515	270.262	32.7267	25.7026	200.037	89.9168	504.13	-0.272665	39.2371	3.50406	468.086	0.08862	2.04815	25.3833	109.463	-0.47596	2.98689	5.78143	1.77137	1.4603	0.032645	0.43773	0.00414	0.46815	-3.39444	4.32879	0.72672
ARU2UXRCSH	0.03371	-0.00268	-0.72548	195.049	105.9	8.96758	111.572	64.9587	767.501	-0.138115	12.7277	2.5183	464.659	0.07775	0.908695	8.07648	101.623	-0.317	2.6561	1.43768	-0.475395	5.71549	0.016295	0.723865	0.003325	1.0291	2.87636	1.11704	0.681915
6PNLSKXTBH	0.018815	0.001915	1.35482	76.1519	69.284	10.7976	111.541	25.1429	678.371	-0.28081	35.2746	3.58866	456.562	0.091775	1.37059	40.6581	146.521	0.031805	3.0802	8.5449	1.53753	3.43327	0.02652	7.83191	0.013525	0.434835	1.69727	0.715965	0.91496
AUPUUHXTPC	0.0174	0.00122	2.67081	208.495	13.6824	9.8353	103.644	222.081	218.734	-0.346295	21.5673	1.12357	256.682	0.05979	1.02895	23.4037	108.704	-0.24543	1.02235	5.15944	4.9744	0.569335	0.01128	0.51272	0.005455	2.11116	0.67857	0.83455	1.95606
DDV87D4VLJ	0.016895	-0.00205	0.50583	92.1875	46.0479	16.8029	191.477	27.2426	541.504	-0.39367	50.4188	4.22366	551.143	0.12289	1.37966	14.6214	157.173	-0.234795	3.03613	3.59437	14.267	1.71896	0.02553	0.126465	0.003895	0.897945	-3.53255	1.91617	0.82756
48Z7DQ9R2L	0.08277	0.005335	3.10042	47.3811	131.444	6.55064	89.8214	21.721	1222.4	-0.09097	13.642	0.639115	222.821	0.049535	1.41393	9.57248	121.177	-0.467815	4.12155	2.37708	0.594625	5.23117	0.026395	0.43189	0.00352	0.28774	0.991575	1.32123	0.524765
3P23R4L9YS	0.010865	-0.002775	0.416465	555.706	31.7502	14.3965	156.34	58.7142	336.82	-0.36084	36.6983	3.08846	398.949	0.06518	0.76181	11.8702	135.83	-0.46457	2.29322	2.68758	2.05496	1.2386	0.003895	0.073375	-0.000195	-0.14069	0.895855	1.37021	0.481245
K8AC5W9MQM	0.00717	0.00199	2.42209	204.674	70.75	5.54776	139.057	72.3337	703.914	-0.13822	16.1361	0.83252	220.568	0.05016	1.08395	10.5585	149.826	-0.183025	2.76209	2.7591	7.4711	3.38399	0.01674	0.37915	0.0031	2.14059	1.1036	2.02709	0.61549
K4D4S8EJDN	0.08431	0.000935	1.58834	93.5293	70.5725	6.70154	147.544	48.9215	508.796	-0.096985	14.7652	2.00629	380.193	0.063525	0.78916	29.5108	178.986	-0.168375	2.54608	6.65231	2.36391	3.02508	0.015635	14.2715	0.102805	1.69406	1.04635	2.15649	0.87428
7Z6U6THXVM	0.02616	-0.000955	2.16716	92.2901	43.0314	4.819	97.8767	27.3311	507.292	-0.157675	8.50859	0.931015	199.708	0.038395	0.437115	6.7888	124.021	-0.08932	1.84711	1.79259	28.717	2.24138	0.015975	0.421265	0.0028	1.2449	0.95385	0.796725	0.333955
X396VDJFHL	0.033155	0.001815	0.18456	1199.79	273.653	8.936	191.895	76.813	1411.1	-0.31278	21.4794	1.56145	335.843	0.063745	1.25395	23.9874	171.049	-0.29125	5.01639	5.19042	3.47205	11.027	0.0218	0.324475	0.00291	0.74064	2.18446	0.91728	1.70812
PX2CV96BH2	0.020835	0.00838	3.34004	170.648	70.2362	8.76193	141.168	54.0355	514.896	-0.33061	25.3939	1.35332	330.217	0.07592	1.16031	41.1351	160.807	-0.110925	2.46337	8.81832	1.40861	2.37751	0.02609	8.11369	0.009765	3.75855	0.830945	1.42033	0.9664
R5NC767SWZ	0.012045	-0.00121	2.66267	68.1741	41.7798	6.27747	145.437	32.551	305.785	-0.233635	15.538	0.672685	181.667	0.0454	0.625395	29.8737	124.642	-0.22414	1.62823	6.7496	5.29915	1.44337	0.01358	0.440075	0.00302	27.4358	0.760495	1.36763	0.650715
BS6NJJVDQN	0.01576	0.004085	0.462675	98.5434	28.5781	14.344	106.274	40.819	343.017	-0.22633	31.4392	3.67685	378.832	0.068375	0.73527	7.36724	161.849	-0.30098	1.76581	1.94137	2.28089	0.80671	0.014455	0.10451	0.003485	0.692875	0.790995	2.29908	0.631865
28LXKLRECQ	0.010435	0.000805	-0.20067	54.2862	51.157	11.3911	213.651	25.4615	438.742	-0.22378	14.1745	0.80609	217.897	0.04906	0.745775	17.6097	225.411	-0.103785	2.01394	4.50662	2.24568	1.1659	0.01923	0.48537	0.00176	1.40878	0.42916	2.5114	1.00927
B2YZMFALH5	0.01203	-0.00153	-0.12889	66.7588	135.778	77.8094	160.984	37.3467	1423.81	-0.289375	22.9412	2.75012	350.333	0.064115	1.00208	27.2507	160.041	-0.18319	5.22789	6.10043	-1.02113	7.42493	0.013295	0.103705	0.018025	1.03595	3.39503	1.5084	0.911985
SUWRJ9MWSX	0.010515	0.00092	3.17455	51.9699	45.7512	7.42288	138.15	36.179	322.298	-0.269685	23.0778	0.98986	237.695	0.04639	0.692645	10.4802	140.49	-0.39155	1.50032	2.38681	8.71377	1.08458	-0.00073	0.534025	0.00331	0.27032	0.428585	1.67105	0.646545
ZW7D7EHXBR	0.02439	0.002605	0.19191	53.9755	28.5509	6.85653	89.6924	33.5951	164.691	-0.18101	13.3394	0.733035	159.799	0.042605	0.564015	4.54286	101.317	-0.174595	1.15123	1.44895	1.92388	0.488375	0.00927	0.42903	0.000175	1.6661	0.442615	0.44098	0.478595
AZNBM2FEGG	0.0113025	0.0016475	1.047	240.329	32.2699	27.1558	158.818	153.089	518.491	0.128285	19.1556	1.39682	221.238	0.0709875	0.46685	15.9361	176.159	0.106465	0.955058	3.04805	2.07205	0.829492	-0.037625	0.54994	-0.000405	0.03893	0.46882	1.57286	1.50654
58DX4K2JZB	0.01857	-0.00123	2.70077	417.47	89.2689	11.0668	137.905	47.2121	561.04	-0.25169	18.6797	0.66968	202.604	0.047945	0.667825	12.0258	137.998	-0.252435	1.8299	3.05395	1.32584	2.80041	0.011925	0.52022	0.004285	7.60348	0.54688	1.58207	0.455665
PP5EYMF5KL	0.018715	-0.002705	-0.388855	97.4576	87.7741	17.5365	193.865	15.1567	861.726	-0.263415	25.4383	2.58764	322.26	0.064085	0.81581	14.5175	131.49	-0.220295	3.20992	3.74423	4.52454	4.29329	0.01766	0.07087	0.00511	0.65751	-2.98522	0.41109	0.49706
WDBKLUFWRU	0.023845	-9.5e-05	2.00226	110.174	67.4496	9.53998	138.839	32.2835	458.562	-0.13679	19.8651	0.90925	254.691	0.048255	0.935525	16.128	209.453	-0.514195	2.26595	4.29237	0.95333	1.33568	0.015865	0.49027	0.002335	0.623855	0.401485	2.43632	0.59774
7G5PL5AGMV	0.0355975	-0.0013125	0.96642	628.248	207.723	1.63018	72.7277	201.445	765.882	0.137738	10.1901	0.70946	129.211	0.0319575	0.37703	12.6515	64.3228	0.29583	1.71483	2.06129	3.95749	3.59802	0.091845	0.262355	0.0091	0.63976	0.764805	1.7651	1.283
X6MSYBFAQ8	0.17789	0.001035	0.08379	153.79	572.49	25.4486	132.293	105.696	2304.31	-0.18936	25.1162	2.3554	438.268	0.072355	4.40782	35.7938	163.089	-0.181135	9.03954	7.70958	5.8441	13.6025	0.015765	0.05087	0.00937	1.87072	-1.10887	1.67095	1.44972
EPAYK6L34Y	0.030285	-0.002015	2.4695	74.4742	62.7124	6.99758	145.228	34.9618	454.397	-0.133345	19.8774	0.93781	259.912	0.05371	1.05835	20.7954	164.768	-0.50677	1.94999	4.39548	2.16247	1.7262	-0.00681	0.46309	0.00054	-0.02497	0.62503	2.90841	0.764405
BDLRYWM5HC	0.00465	-0.007025	2.07909	53.356	31.2892	11.4201	132.995	33.2644	273.464	-0.269065	14.9208	0.602545	171.212	0.036975	0.589395	13.8809	129.912	-0.62843	1.32712	3.46745	5.5282	0.906775	-0.00276	0.30144	0.001235	1.74045	0.3372	1.06152	0.484925
KCS8KR5UZ6	0.01478	0.002145	0.671875	75.039	52.8705	10.3833	227.842	31.9419	428.667	-0.140505	14.0939	1.41566	306.651	0.048765	0.990985	25.6883	139.496	-0.08525	2.24745	5.58907	8.98716	1.89841	0.01999	0.63916	0.004005	1.20989	0.97957	2.60879	2.07257
HUQB9Q33P2	0.007395	0.000395	2.19215	41.212	23.7191	8.43516	66.1162	27.4627	244.812	-0.109785	8.2163	0.410905	92.3303	0.02864	0.37814	12.8132	82.2064	-0.20821	0.93278	2.83369	2.16965	1.06837	0.00932	0.22974	0.002815	1.33315	0.54136	0.9304	0.32613
6UBBM8FSAH	0.00894	-0.00461	2.30615	184.293	58.3261	6.60409	132.869	33.2209	411.925	-0.356675	21.9988	0.83944	259.799	0.06062	0.82737	16.0048	166.67	-0.665725	2.10305	3.72898	3.74363	1.95263	-0.006555	0.45061	0.00276	0.400415	0.627975	1.19802	0.96994
T5SD7SGSMR	0.01237	-0.000745	0.447865	67.0595	34.2979	8.95993	151.314	59.1477	268.939	-0.07649	6.22326	0.770825	99.5165	0.038015	0.564605	10.3022	152.084	0.054365	1.00636	2.145	5.07974	0.65849	0.01775	-1.0851	0.00758	1.4308	1.13081	1.28516	1.13454
WA6XF3JDFK	0.015185	0.001915	1.54945	245.754	96.996	15.1408	102.845	51.3909	827.229	-0.04031	6.75531	0.83653	190.177	0.03665	1.1105	10.2338	134.466	0.063885	3.47441	2.42563	1.36598	3.98832	0.03831	0.34695	0.00465	1.74178	0.892025	4.22494	1.13989
RRXPBZA2N2	0.04542	-0.00193	2.41452	146.161	29.7261	10.1432	129.436	62.0154	348.189	-0.202575	13.2773	0.712305	169.632	0.04175	0.576935	21.7131	152.977	-0.297515	1.23686	5.14637	3.35368	1.55645	0.00639	0.300805	0.00716	-0.5203	0.68706	1.28195	0.717605
J2XFAFUAT9	0.00945	0.003395	2.59986	68.9096	43.9275	8.15769	180.277	35.9012	353.333	-0.111805	19.4106	0.71747	224.012	0.05631	0.735	7.95316	137.31	-0.13759	1.74089	2.43124	0.971595	1.53837	0.014955	0.567865	0.00018	2.27592	0.49233	0.517115	0.45829
EH8GGZ9RSR	0.01819	-0.00101	0.18158	88.3513	104.685	10.3775	206.49	14.0614	607.729	-0.391275	32.6755	3.52156	393.084	0.07927	0.72406	19.9768	178.464	-0.26724	2.69527	4.35496	2.5583	1.83874	0.012875	0.339925	0.004375	1.15502	0.97484	1.70075	0.539975
NTB2AWYE83	0.0401525	0.00254	2.28721	394.201	142.126	-0.094065	119.647	95.4628	724.421	0.0392825	8.60382	1.14672	100.714	0.0245625	0.680215	18.5469	83.5358	0.25904	1.75882	2.4735	1.09969	6.34922	0.00229	0.202978	0.00239	0.444283	1.86952	2.60704	1.2355
44RSWS752H	0.00617	0.00112	2.87889	83.5612	24.8301	13.6827	97.1688	33.9955	252.438	-0.21784	13.3056	0.72062	167.516	0.05723	0.769955	4.62399	113.983	-0.057935	1.20869	1.41656	1.08284	0.590125	0.01318	0.438495	-0.000475	0.90523	0.27906	1.27008	0.598225
QN3ESEXMAZ	0.013445	-0.003275	0.304645	69.5767	67.1722	12.6221	137.194	30.0616	535.893	-0.278285	15.2774	1.12458	242.248	0.05599	0.84691	12.6736	189.566	-0.26654	2.53155	3.20221	3.91386	2.24692	0.01943	0.58445	0.00406	2.58661	1.12665	2.42788	0.99626
XY96GW6KER	0.01422	0.00192	-0.04791	1577.57	34.5952	15.6468	118.516	169.105	541.353	-0.392425	26.0239	2.73559	320.273	0.154005	0.676485	18.2848	108.081	-0.0619	2.40955	4.00597	7.85206	1.97433	0.0144	0.06529	0.005315	1.58177	-2.94834	1.38292	0.526395
WDJGL79MC8	0.05264	-0.001755	0.588785	133.207	235.01	10.447	65.8342	59.1597	2081.06	-0.095375	12.5212	1.13922	290.713	0.0493	1.56474	15.4598	118.438	-0.03946	6.5251	3.29163	0.79644	9.49956	0.020095	0.19265	0.01212	1.86024	2.7646	0.379135	1.07639
XRPZRNWZLW	0.019525	0.002415	-0.044625	179.933	46.2135	10.6448	120.94	79.3498	383.526	-0.216415	14.3305	1.67824	177.11	0.05189	1.41356	30.2096	162.322	-0.34311	1.93066	6.21852	1.32211	1.47281	0.012645	0.199705	0.011305	0.688055	0.98341	0.466095	1.76232
K6EY83MNAK	0.0173225	3.25e-05	2.73149	177.441	72.6116	0.99483	36.3873	151.274	345.3	0.0553675	6.67523	0.27557	61.8587	0.0329725	0.020615	3.17217	126.043	-0.074585	0.650652	0.619555	16.6281	3.33365	0.04335	0.27413	0.006525	0.815285	1.46598	0.91824	0.304585
78EDHNALK3	0.0099925	0.0007525	1.14549	82.6911	88.6511	1.24202	90.3644	22.3533	642.214	0.0859875	10.8574	0.361675	116.04	0.0436125	0.266165	11.7305	122.049	0.30435	1.54361	1.97242	6.88078	2.5707	0.23243	0.4454	0.00315	0.500965	0.772275	1.05311	0.52015
P3R69E2K48	0.24033	0.0006	0.031335	82.5531	68.2823	11.3204	128.854	20.6779	414.32	-0.712605	89.3951	7.37626	1123.57	0.19791	1.75026	13.3407	220.721	-0.492655	3.74098	3.24526	0.340805	2.09159	0.025035	12.7712	0.01168	1.26426	1.20816	1.74853	0.89491
JPUQHBZZ7B	0.0145	-0.004115	-0.326045	68.6264	94.9102	4.24395	140.218	32.1964	720.481	-0.07282	8.01583	2.20777	362.752	0.05716	0.739625	17.169	120.006	-0.23525	2.69048	3.23632	-0.028825	3.7246	0.01721	0.317835	0.004795	0.964085	0.76904	4.28697	0.463675
NQRKU7S3YF	0.0254175	0.007595	2.00975	167.694	27.0573	5.4448	121.979	73.9612	143.638	0.0733375	15.2356	1.54079	154.051	0.0478675	0.54607	13.9609	126.329	0.295125	0.551667	1.72206	1.80828	0.94556	0.007225	0.289282	0.03976	0.525983	1.13254	1.54938	2.44679
BNH2Y2PRNT	0.018795	0.009245	0.07039	173.204	87.6025	15.3826	193.721	45.154	857.241	-0.21979	16.1043	1.56547	265.357	0.08183	1.9782	11.4381	145.52	-0.62691	3.98744	2.94873	0.890635	3.30187	0.083965	0.205855	0.004875	0.39066	-2.72338	0.98431	1.40084
NSHHAEA84L	0.0164375	0.0009225	0.286395	88.592	132.48	19.2368	106.035	49.1615	1564.26	0.06311	8.21832	0.697245	137.036	0.0496525	1.30591	29.7325	216.122	0.07412	3.23358	4.53677	8.89638	9.37732	-0.05159	0.27926	0.00958	-0.64693	3.74384	0.546327	1.94794
WFGLNCCTCM	0.011225	-0.001495	0.491375	94.0861	39.9946	7.31334	147.182	43.7434	284.932	-0.1396	15.4909	0.955235	196.324	0.04809	0.7838	8.69745	169.058	-0.0636	1.64129	2.43727	2.07932	1.01294	0.013345	0.529765	-0.00062	1.14962	0.399625	1.35374	0.66848
T99T84X9YL	0.01672	-0.002745	0.052505	145.96	60.3918	20.5954	171.231	44.2985	685.982	-0.249095	35.7748	3.48905	581.919	0.097515	0.884595	9.77223	116.335	-0.23604	3.10898	2.56403	0.76212	1.83288	0.023445	0.09032	-0.000205	1.06875	-3.76807	1.99991	0.339235
PRSCMZCLWL	0.00745	0.003475	0.407645	67.0699	74.7369	14.4055	183.326	29.5618	618.111	-0.186035	22.8297	2.63185	285.23	0.060935	0.658555	33.4645	158.911	-0.08967	2.63483	7.44312	1.81248	1.1972	0.0142	0.10738	0.002735	1.4758	-1.55889	1.01635	0.479325
66CUM79RJS	0.0404575	0.0027975	1.51533	392.865	37.1946	22.0535	117.165	252.55	508.824	0.171682	14.8639	2.23326	153.968	0.0816825	0.603065	54.0567	122.661	0.339328	1.47885	8.48826	3.53278	2.1812	-0.122842	0.30788	0.0050775	1.46792	1.48893	1.87841	2.60664
JW7337T67Z	0.019745	0.001515	1.16281	172.073	44.0747	18.0949	135.699	30.662	439.737	-0.105525	22.7306	1.27856	289.546	0.085145	0.80938	15.556	155.266	0.067195	2.19189	3.24281	1.4229	1.13928	0.03473	0.722345	0.013485	1.25747	0.56719	3.69918	1.07085
AQ4QKZUPYE	0.0307575	0.004145	1.43542	112.792	81.009	1.74341	94.7651	28.7695	485.812	0.0491525	6.34477	0.77363	76.1055	0.0360175	0.25638	7.78324	70.5601	0.259235	1.1096	1.11546	1.23627	3.55726	0.00534	0.314972	0.00057	0.171363	0.840845	2.2329	0.507535
SXQ4L2GNR3	0.0133525	0.0006525	1.58858	290.374	51.4279	17.8698	172.882	154.564	483.443	0.147325	16.9134	1.26287	199.874	0.0652425	0.40123	11.6221	265.602	0.183305	1.04069	2.59053	2.01161	1.3338	-0.02745	0.43385	0.004055	0.36873	0.320065	5.14492	1.05496
4YFZVQAFU6	0.023785	-0.00282	2.44807	417.902	29.9611	11.5566	98.2043	92.9682	312.465	-0.257005	16.6248	0.990065	224.072	0.055765	1.0344	10.0497	109.965	-0.07108	1.65329	2.49587	4.10044	1.29699	0.01479	2.65641	0.010395	0.952065	0.607035	0.29927	0.818125
TE2MJSW3TF	0.01634	-0.00211	1.03106	124.823	77.734	8.13331	119.018	45.4619	673.221	-0.252685	17.1771	1.34007	228.377	0.056185	0.97924	11.7115	131.391	-0.09	2.55197	2.68965	0.94979	2.85053	-0.008585	0.1883	0.001145	-1.0515	1.04034	0.92635	1.29173
KY72NBL4NH	0.01925	0.00161	0.521415	105.549	61.0211	10.1817	167.448	45.3897	410.73	-0.092075	12.5418	0.819695	186.857	0.04072	0.651815	12.3513	177.19	-0.112245	2.00653	3.1189	5.41202	1.3288	0.01887	0.46725	0.002705	1.19719	0.376535	1.54998	0.47228
97UAQBAU4V	0.012655	0.001855	0.222615	61.5636	47.6316	14.5182	135.305	31.9078	449.602	-0.152895	14.9201	0.84958	194.851	0.053445	1.24231	13.3405	203.506	-0.10625	2.23393	3.46852	0.92623	1.44541	0.014225	0.4315	0.00177	1.32901	0.62799	2.25103	0.761185
R9YSANHPTU	0.059995	-0.00227	-0.133545	42.4526	73.5685	13.0986	183.012	15.8188	753.461	-0.048535	22.0127	2.93019	415.681	0.061525	0.7516	16.5207	167.321	-0.095985	3.11404	4.20973	8.27103	2.77731	0.010105	0.10093	0.008885	-0.389505	-3.13162	0.67747	0.532525
TLPRMG3CMJ	0.021215	0.0002	0.12643	108.553	182.183	14.2654	122.305	18.4832	1263.28	0.43988	26.365	2.77699	368.446	0.08962	1.24029	21.3887	148.844	-0.39743	4.83056	4.1647	12.5055	5.53887	-0.01535	0.06908	0.009	-1.02475	1.38631	1.98277	0.701745
NJHV6N4K5V	0.013865	-0.00274	2.19001	50.3265	15.6162	15.362	111.692	30.9483	286.452	0.014675	10.2322	1.25992	156.149	0.03377	0.44554	6.94456	149.402	-0.183365	1.49996	1.87641	2.76454	0.39992	-0.006105	0.258015	0.006385	2.67928	0.35668	1.40214	1.13631
446RK3VHBV	0.0335375	0.004505	1.45257	215.464	51.6527	0.82222	77.7	80.9693	326.731	0.0941975	14.5916	2.34843	137.702	0.0448725	0.632625	13.3089	66.3908	0.335595	0.857973	2.06873	3.03361	2.3968	0.005225	0.273483	0.005355	0.954808	1.52139	2.1744	1.87401
7FN3XLZ3H4	0.005795	-0.006055	2.90893	52.7946	17.7003	8.50882	102.361	29.487	124.751	0.895135	18.1908	1.1285	201.861	0.061295	0.576925	7.6063	152.642	-0.109585	1.2235	2.16398	1.16392	0.43119	0.021855	1.57221	0.005495	1.07375	0.330425	3.70126	0.8194
Z5NC525U3L	0.0190625	0.004525	1.79874	100.471	57.5324	4.19494	135.787	20.023	411.844	0.0623625	8.55149	0.597325	91.1668	0.0372025	0.588035	37.0695	81.5402	0.654605	1.02595	6.08692	41.0504	3.0038	0.03735	0.337012	0.004775	0.650818	1.16716	3.66987	0.65432
8BKCRXE8JD	0.018945	0.00058	-0.02052	405.679	112.474	11.3573	119.989	30.1994	751.132	-0.689015	55.0459	4.23886	571.974	0.110515	1.22338	13.6705	147.478	-0.303065	3.62859	3.37608	-1.22103	4.72855	0.011395	0.13207	0.001735	0.75975	2.78234	0.710165	0.48492
ZVAXD9GZPZ	0.01209	0.000525	0.432235	65.3605	77.4115	8.77429	163.378	38.8524	556.05	-0.131735	13.4861	1.44459	320.739	0.040685	0.88019	63.134	167.844	-0.422765	2.76493	13.4163	4.86792	3.02589	0.043135	0.533695	0.00316	0.352855	0.968745	0.6579	0.80986
VJT5BPXQUB	0.010525	0.002095	0.43771	58.6371	76.0018	8.98406	121.249	31.9838	550.589	-0.091365	11.3062	0.709585	167.822	0.036565	0.86372	17.6643	148.327	-0.21721	2.33385	4.10144	4.60917	4.93354	0.018775	0.323665	0.005475	1.92101	2.5859	0.855945	0.583375
PFH2DYHJNX	0.0086575	-0.0005325	0.900285	100.463	126.503	13	145.343	47.9644	851.036	0.0838125	13.0232	0.852395	162.615	0.0565725	0.215105	32.3104	143.177	0.448622	2.25314	5.17459	0.49597	4.42012	-0.0993225	0.50858	0.0009775	-0.04776	2.35941	0.752888	1.42535
BQSD4DK5LM	0.035555	0.0007	0.740345	339.322	25.3166	28.4332	142.045	172.209	327.82	-0.11189	12.5369	1.14525	247.286	0.045805	0.781975	20.0026	178.393	-0.2318	1.84936	4.80691	3.30122	1.17301	0.02732	2.92963	0.01014	2.39386	0.454945	1.85757	1.32679
SYUZKSDR4Q	0.02837	0.00287	0.495885	88.4909	370.429	7.12271	81.336	55.7595	1801.76	-0.22062	28.361	2.33278	432.86	0.08012	1.91475	12.86	69.6227	-0.142485	6.23421	2.66292	0.25376	11.0163	-0.00427	0.030235	0.023545	0.48161	2.70641	1.35603	0.70921
G9DSVHPRHA	0.0230775	0.0013275	2.21517	131.348	117.851	0.956155	101.859	48.3006	816.636	0.0727975	8.89915	0.3571	89.7079	0.0281475	0.255275	10.5779	82.3631	0.551145	1.64166	1.99382	0.810913	5.07489	0.017665	0.29953	0.00426	0.38822	1.15522	2.41737	0.454955
DFPKTQ2VVW	0.027825	-0.001995	2.77705	53.0356	99.4847	12.5969	90.259	24.0048	961.029	-0.050295	5.71007	0.827105	165.51	0.034585	0.76808	8.31814	95.8007	-0.05954	2.94181	1.87891	0.904435	5.49856	0.01794	0.168305	-0.00129	0.790025	2.25825	0.46321	0.315375
7WCTKR77EF	0.025285	0.000305	0.077095	154.21	168.069	16.3663	208.872	27.2038	1355.57	-0.22519	27.7669	2.82875	401.78	0.07206	0.94152	12.7752	145.658	-0.540455	5.21445	3.10233	3.56559	6.4013	0.040065	0.075865	0.00444	-0.01037	-3.19353	1.36904	0.443385
6UNT3MPHLM	0.009425	-0.00108	0.151215	419.629	49.6259	18.8037	163.217	91.8933	665.051	-0.24041	18.7342	1.66833	287.418	0.062305	1.35929	14.5726	138.37	-0.1309	3.08192	3.73371	7.60891	1.68779	0.01045	0.31743	0.004705	0.976325	-3.15666	1.08428	1.51957
2J7B5DMDYT	0.014035	0.00052	0.77652	97.9703	74.0128	12.271	109.856	17.4208	660.934	-0.13146	14.3895	2.02112	200.007	0.04078	0.518315	6.96138	151.179	0.199655	2.34443	1.91939	0.391285	4.31471	0.013425	0.05757	0.005195	0.974135	1.38679	2.61011	0.226635
JYYQQHPSVB	0.01744	0.001025	0.257205	117.798	50.0629	8.20164	114.891	46.349	365.827	-0.233955	17.9475	1.73063	241.691	0.05719	0.81681	19.1937	186.486	-0.09682	1.75416	4.55979	0.944145	1.53137	0.020125	0.27008	0.003275	5.85581	0.80433	1.03862	2.38178
QPQRT2R28T	0.009785	0.0007	0.13136	84.1014	93.0372	9.00459	99.9041	48.8709	1033.64	-0.1484	9.85522	1.12828	217.346	0.039715	0.73388	15.5762	124.897	-0.065005	3.82986	3.36223	4.05262	5.53105	0.005325	0.298165	0.007925	2.02989	2.62506	1.02801	0.9208
UEH7AC7JZA	0.01173	-0.00171	1.41279	59.621	90.47	15.6392	160.455	37.5468	630.668	-0.197045	25.9896	1.34936	313.934	0.086335	1.0024	15.3576	159.776	0.01796	2.90652	3.31172	1.25435	3.39559	0.039895	0.794045	0.003685	10.3415	2.10217	1.41278	1.49483
QABN5C2536	0.0113575	-0.0008375	1.82348	490.599	34.8546	15.6248	111.279	293.744	405.798	0.134217	10.7132	1.16956	149.854	0.0542125	-0.093145	9.79548	151.425	0.394508	1.17299	2.02661	1.32755	1.02772	-0.0709425	0.36791	0.0015275	0.04644	0.25807	6.48404	0.848182
CW4WLL9WU6	0.023355	0.0007	0.457405	77.0334	186.997	11.2863	135.254	31.6342	1707.36	-0.34254	31.4265	3.01603	486.034	0.079905	1.38513	13.4826	205.566	0.169555	5.93508	3.03244	-1.61302	9.39252	0.017695	0.20358	0.00665	0.64498	5.11845	2.6084	0.568405
C95M92N4RA	0.01743	-0.00051	2.5086	91.5145	52.5648	22.4933	135.842	48.5933	516.648	0.162965	17.7831	1.0402	232.722	0.056465	1.01087	19.4174	287.773	0.14867	2.35271	3.98481	20.4702	1.80236	0.02537	0.56791	0.007475	3.0009	269.605	6.45594	0.7686
Y7WC3FM2XT	0.008425	-2.5e-05	0.21414	64.6197	72.3785	5.26101	137.391	24.2704	372.981	-0.15561	16.4518	0.987575	208.827	0.040215	0.73918	14.025	147.892	-0.27557	1.99935	3.42252	11.1266	2.0934	-0.013295	0.40826	-0.001675	-0.905765	0.63009	1.0534	0.52969
XZLGKSE5SE	0.03035	0.000575	-0.130375	72.2736	47.7569	6.5433	184.574	44.8893	359.562	-0.29561	18.0845	1.12404	329.894	0.0897	0.92625	22.3611	166.012	-0.281025	1.68353	3.79937	0.208855	1.52177	0.086135	0.697345	0.00178	1.04168	0.895145	2.10747	1.06604
LLZBRVL5TH	0.068525	0.00104	2.59323	54.0227	27.6552	10.1163	128.474	35.6545	331.99	-0.051545	12.6484	0.68791	154.058	0.040565	1.01346	13.2264	139.968	-0.14167	1.70212	3.54158	0.67665	1.76278	0.01377	0.295555	0.00439	0.981415	1.09312	1.96431	0.50944
X8UP8SV6S6	0.0264	-0.000375	3.35498	90.1532	33.6647	9.70797	119.707	65.1041	287.824	-0.00624	11.3781	0.610885	148.726	0.048655	0.86738	9.77623	127.34	-0.067855	1.37359	2.54821	1.87871	0.91959	0.01517	0.289065	0.003455	1.3282	0.318395	0.82861	0.43436
BYTBN7WFC8	0.010555	0.00055	0.146445	70.171	23.6212	12.7968	137.075	102.117	236.224	-0.130205	9.70162	0.708235	136.033	0.040295	0.571075	9.57167	112.756	-0.04775	1.11764	2.53584	2.09087	0.922895	0.00997	1.10146	0.002955	0.89148	0.50837	1.97469	0.657825
7EBFQLLVFA	0.01299	0.00141	-0.039135	159.318	38.2924	14.5854	125.112	71.4932	366.097	-0.177235	24.0528	2.65282	281.096	0.06855	0.92277	13.8233	190.242	-0.517115	1.8865	3.35677	3.15271	1.47366	0.0212	0.10984	0.00761	4.8739	1.17762	5.57415	0.519705
UBKQ5TPKAF	0.006505	0.001235	0.86099	52.8512	45.807	8.43154	140.764	14.9595	353.815	-0.179205	30.8002	3.00623	348.166	0.069385	0.932455	54.4449	203.581	0.138565	1.92711	11.3023	1.25029	1.66602	0.0196	0.104075	0.003865	0.51301	0.94852	1.91586	0.615735
JJMYQRH6RT	0.017655	0.002445	0.413795	352.653	73.1956	9.60994	185.771	141.366	619.559	-0.20064	18.9286	1.28511	262.3	0.099035	0.75544	10.309	194.707	-0.297515	2.07301	1.7129	1.77433	2.96033	0.040645	0.73168	0.00205	1.73804	1.495	0.72833	1.09492
JQHUM9ZY6T	0.051385	-0.000215	0.058845	196.166	180.117	27.214	137.345	115.673	1687.69	-0.241515	17.7589	1.20261	332.557	0.06686	1.84175	17.8371	288.905	-0.28842	6.21553	4.41177	2.3928	9.56175	0.019115	0.7305	0.01499	3.52533	4.23689	0.736665	1.05095
HNMC5MD9HU	0.01514	0.000835	2.61816	156.257	27.9323	17.939	128.792	66.6555	474.001	-0.3195	20.0667	1.72842	242.953	0.05489	0.76167	25.8967	200.91	-0.097865	2.48194	5.23991	8.53524	1.48561	0.022835	0.49554	0.016195	9.26943	1.06476	4.94702	11.2301
79ZA5G4CBH	0.04371	-0.00449	0.489885	73.9151	108.918	9.80291	132.027	27.147	757.897	-0.32419	30.2837	2.78849	366.766	0.06347	0.9172	10.9688	156.202	-0.514075	3.069	2.54467	6.80251	4.09975	0.0799	0.14713	0.00531	0.093865	1.24434	2.85323	0.57938
D3AE2Y2KTR	0.007275	-0.001345	2.5141	78.8025	40.2664	10.3692	136.519	33.8571	318.808	-0.253615	16.547	0.683555	202.499	0.04422	0.86688	13.5024	115.643	-0.2626	1.51412	3.29008	5.80546	1.52564	0.0118	0.480745	0.00652	2.19441	0.54204	1.49716	0.643225
NBSNJ9NMQH	0.0118375	-0.0006225	0.559295	48.3376	22.409	17.6434	149.212	37.476	345.848	0.07346	10.6505	0.944535	129.988	0.0581875	0.301345	16.199	140.468	0.22344	0.838248	2.86776	1.03364	1.29934	-0.04925	0.330355	0.0036	-0.345325	0.411325	0.736672	0.669965
PT5MFJZTUN	0.0218825	-0.0007625	2.07678	258.987	71.9742	18.386	113.669	26.3309	693.642	0.180317	20.8647	1.1963	222.918	0.0718425	3.4403	9.48563	115.066	0.124533	2.8676	2.04116	0.59473	3.15446	0.0889575	0.49908	-0.0011825	0.594235	0.646815	2.0448	0.705782
7HBHE7MFEU	0.03486	0.002565	1.85647	380.983	187.498	12.5155	122.229	48.2075	827.5	-0.20866	13.4461	0.799765	209.581	0.044715	4.09109	11.9429	161.375	0.084725	4.65421	2.73843	4.84546	4.88067	0.0194	0.36256	0.009135	1.21715	1.81176	2.63883	0.528575
MBVTBRYYQN	0.03826	-5e-05	-0.5444	63.0255	31.3636	17.1531	128.504	36.1445	435.531	-0.06971	25.5419	2.55501	300.215	0.072165	0.65539	13.6645	238.573	-0.14613	1.80842	3.37739	0.193645	1.05425	0.0213	0.108875	0.000495	0.7971	-3.16008	0.884585	0.59489
KGDANF3UEW	0.0131425	-0.0006325	0.488335	112.558	141.685	5.28307	92.4273	40.5629	922.414	0.0851975	11.4412	0.459625	137.698	0.0352375	0.350595	9.39313	66.4789	0.10302	1.74149	1.59546	7.59291	6.45903	0.0542	0.52696	0.00687	0.798305	2.76823	1.07743	0.62553
6CSSX7UAX5	0.0438925	0.0017375	2.78901	272.121	288.35	16.2969	133.787	221.115	1255.01	0.119545	15.1966	2.14148	185.962	0.0641075	0.649965	7.81032	152.42	0.04199	2.36983	1.77912	2.49845	8.92499	0.02492	0.44898	0.00797	5.27171	2.43464	1.72321	0.806045
7FGKUKKC66	0.005655	-0.00494	2.72203	47.1448	300.714	7.67858	40.8439	16.0136	1568.86	-0.01525	8.33869	0.45035	216.558	0.043735	1.4986	19.9817	251.29	-0.04924	5.0948	4.19888	0.768805	5.22816	0.01508	0.22834	0.00755	0.671335	0.728665	-0.030775	0.3995
DQHLDJVGKP	0.0095	0.000735	0.47582	93.4653	49.7455	9.9553	126.222	35.1161	399.015	-0.21049	16.3764	1.40827	202.089	0.05021	1.1141	19.6776	188.874	-0.05977	1.82851	4.46391	9.23322	1.49561	0.00906	0.23481	0.00653	1.04191	0.87596	1.90183	2.43691
EKPE3U2R9K	0.01412	0.00292	1.9191	106.41	31.1881	15.7414	138.01	37.8609	386.455	-0.235445	15.702	1.03273	199.037	0.05659	0.76079	9.20895	158.196	0.21715	1.96365	2.24355	3.60073	0.71547	0.025205	0.5335	0.00466	1.50134	0.47641	2.50158	0.938635
2RZXGAASWK	0.0312175	0.008745	1.68877	191.145	39.9508	6.20033	103.944	42.1718	286.938	0.0821875	12.579	0.718035	112.815	0.0430925	0.45968	18.9226	88.4321	0.342615	0.524643	2.67885	8.04266	1.66729	0.083735	0.535048	0.0246	1.59288	0.750245	1.74969	1.24802
27Y8M5DPSS	0.0230525	0.006095	1.35399	87.8728	149.713	1.50375	164.633	25.5102	1022.19	0.0551025	9.2906	0.817625	118.907	0.0381525	0.56819	97.3298	164.191	0.317945	2.12717	14.5148	2.2614	9.21618	0.10132	0.499887	0.008475	1.21006	4.46352	0.628953	0.883045
99FEKB2W22	0.01716	0.000605	0.41363	346.01	20.7449	6.56473	102.64	110.1	245.326	-0.19677	17.2356	2.03239	193.886	0.03886	0.519505	8.4399	121.962	-0.508495	1.22138	2.04609	0.818305	0.88789	0.007325	0.047745	0.004085	-0.5088	0.503175	3.54136	0.649205
DVXJVZHNU3	0.031135	0.002	0.6976	58.5806	25.1173	8.15401	132.109	29.5158	146.195	-0.07351	9.76791	2.00911	284.845	0.06823	0.75604	10.2851	209.069	-0.166765	1.21837	2.87014	4.01781	0.423745	0.0192	2.57195	0.007375	1.58473	0.351825	1.09645	0.707155
CQTDA9FGF5	0.01214	0.001205	2.08769	99.7653	40.8938	6.66835	135.336	45.9494	272.433	-0.077695	19.185	0.983155	241.104	0.06119	0.830375	8.126	112.951	-0.26175	1.48615	1.9464	0.679815	0.689065	0.01521	0.560075	0.004595	1.3383	0.39084	4.62878	0.577815
62GQHMJRWE	0.03422	-0.001555	0.42065	97.4289	187.603	8.46329	99.612	27.1586	1414.83	-0.292905	24.9632	2.27609	351.577	0.071885	1.1599	11.3691	134.091	-0.05646	4.70129	2.48454	1.85054	7.21001	0.0116	0.096795	0.005255	0.59722	1.68124	1.04211	0.515925
AYBJYWXVMQ	0.040635	0.00174	1.63218	410.618	114.715	9.05598	138.935	73.7998	982.735	-0.17847	13.0909	1.32445	223.71	0.060515	1.05961	48.4256	191.793	0.02979	3.20534	8.37511	-2.23269	6.53782	0.017475	-0.708505	0.00922	1.57509	3.30587	1.44198	18.0103
6YH2WDMFJW	0.012815	-0.00051	2.42007	324.987	29.3385	18.5783	154.073	122.265	388.796	-0.198965	24.4679	1.2814	305.188	0.11821	1.75356	29.6077	168.721	0.36638	2.57196	5.75871	2.62275	0.924625	0.030495	0.704545	0.002005	1.67946	0.55867	0.766315	1.03903
FP9NQN2TZR	0.01778	-0.00354	0.37206	104.98	29.836	10.6866	117.63	55.8292	322.799	-0.204795	14.1954	1.08411	171.034	0.050565	0.632315	13.3592	168.033	-0.22739	1.53402	3.24016	3.89142	1.43695	0.011315	0.542585	0.000135	1.51754	0.71335	0.969185	0.772915
UT4UA3H9ZT	0.02032	0.001745	1.50014	526.095	181.953	14.908	96.7709	87.9963	1153.65	-0.221045	22.1504	1.77753	310.068	0.07221	1.65624	13.3404	138.204	-0.31788	4.23845	2.91853	10.2412	8.7967	0.008825	0.30767	0.012745	0.002845	1.8851	0.60301	2.53721
8T7E99895P	0.01414	0.001835	2.75433	87.6613	161.079	5.5157	118.057	21.4709	1098.13	-0.123695	16.8015	0.68492	238.698	0.0533	0.876365	15.2442	122.906	-0.1012	3.59518	3.47899	0.75963	5.59474	0.012515	0.480105	0.00152	1.37224	1.20043	0.095515	0.60704
Z42TLMFQZM	0.015315	0.002215	0.03437	64.9413	165.04	9.44711	77.0866	26.6054	977.029	-0.091735	11.1911	0.864945	236.159	0.04948	0.841365	6.65942	126.613	-0.12789	3.96578	1.69045	5.74592	5.56119	0.014155	0.43467	0.00468	7.96035	0.971285	0.623825	0.384685
DKQRXBNJTT	0.0343625	0.00096	2.3945	518.078	36.0692	3.49785	143.579	183.385	312.706	0.0792825	13.2354	1.49487	120.849	0.0460475	0.948425	13.6345	113.654	0.597565	1.21518	2.25711	8.95674	2.09267	0.029465	0.317198	0.00559	1.17275	1.24022	3.26005	3.22547
WLHCCC6Y93	0.058815	-0.00245	1.30584	165.938	97.8578	15.6659	164.013	49.3598	749.73	-0.056925	13.7007	0.88296	188.847	0.05625	1.10742	9.61871	144.478	0.0988	3.03343	2.29465	0.850795	4.21694	0.030305	0.42739	0.0059	0.891955	1.73639	1.51297	0.558475
YJ3G9CULFA	0.021385	0.00219	0.45779	116.085	58.5342	14.7288	179.011	41.622	393.479	-0.193955	9.9244	0.714555	140.032	0.040545	0.84222	34.2745	195.571	-0.37597	1.82904	7.76039	8.57554	1.01255	0.028315	0.28284	0.0021	3.03565	0.55693	1.02072	0.988275
TZQH8738S3	0.01304	0.001115	0.723585	82.0484	170.564	7.17593	115.207	25.0537	1095.76	-0.22387	32.2417	3.5853	485.032	0.079635	1.04162	19.1872	180.845	-0.139645	4.25667	4.25586	1.8234	6.19827	0.020855	0.545795	0.0034	0.32692	1.39538	1.9728	0.58465
P77LTWWF7F	0.0142675	0.00609	1.49774	83.0527	19.7838	14.4788	148.938	33.1469	85.1425	0.0328675	4.54858	0.58851	41.7889	0.0194825	0.12434	9.4101	123.742	0.210235	0.118493	1.81126	1.99915	0.3219	0.016165	0.179072	0.00453	1.01389	0.425445	1.62592	0.57602
TWE4VKL8N3	0.012705	0.001885	2.17057	55.2074	58.7996	7.91963	135.297	28.4603	559.16	-0.274025	18.1874	0.702845	227.597	0.05248	0.81164	10.243	133.045	-0.06245	2.31219	2.63611	12.6123	3.81269	0.01702	0.46625	0.00357	0.52693	1.73009	1.1655	0.538935
ADE3U446JN	0.04304	-0.001895	-0.23403	322.846	580.614	9.35287	90.3338	133.925	2713.8	-0.143585	11.5361	0.7125	259.241	0.054255	1.22438	15.9136	246.799	-0.30776	6.89503	3.02308	-0.32386	32.4554	0.022225	0.58894	0.015435	0.79686	5.25007	0.388995	0.56707
B2UEAMHMSH	0.381595	-0.00254	-1.08244	208.953	63.4545	6.65341	112.074	191.487	418.451	-0.14548	13.4544	0.741825	162.397	0.047025	0.615845	8.17851	201.552	-0.23574	1.41441	1.80185	49.7023	2.57762	0.029145	0.47265	0.00341	1.44784	1.10315	0.63411	0.579475
GK8TS2G4EK	0.049445	0.007445	0.753005	1008.8	163.99	11.3352	119.977	54.8956	629.933	-0.352245	36.3139	3.47425	401.253	0.084945	1.05042	25.1027	185.504	-0.386475	2.92234	5.80924	74.738	3.78822	0.03663	0.110055	0.00436	0.7886	1.17186	0.778965	0.68511
RUS3YV3U2X	0.0118	0.000325	-0.012115	261.441	18.652	14.1239	134.742	92.7176	374.701	-0.064305	19.608	2.13074	234.828	0.063825	0.522	12.405	94.3499	-0.091065	1.48884	2.71288	0.290325	0.80214	0.019465	0.12648	0.00173	7.61513	-3.88543	1.94262	0.685235
YE2CZSJM92	0.086405	0.004825	0.375715	125.769	32.6541	14.3232	128.364	49.0669	322.008	-0.06853	19.2151	1.9262	258.304	0.05821	1.70504	11.175	168.745	-0.36251	2.15937	2.93166	2.94353	1.09832	0.02208	0.676695	0.006645	1.4934	1.04655	2.31922	1.4992
46GJ7GCE4M	0.00854	-0.00541	2.45391	54.9111	133.296	7.46356	98.8701	18.0679	1275.89	-0.091855	11.0263	0.52633	201.602	0.04377	1.19559	22.5155	134.55	-0.65001	4.66146	4.7551	3.39717	6.29159	-0.009085	0.19622	0.020495	0.00694	1.44415	1.52555	0.475975
33XZXX9N6R	0.012455	-3.5e-05	0.283925	63.155	39.4055	8.46002	154.688	27.1959	244.636	-0.119745	14.5746	0.915305	195.059	0.043575	0.57635	13.715	169.113	-0.142255	1.31496	3.81254	5.8026	0.79948	0.01323	0.536805	0.002105	2.0843	0.347645	0.786275	0.62106
C5BBK74RPM	0.00704	0.002235	2.15271	30.479	45.1081	4.74577	116.145	22.0034	293.108	-0.23771	14.596	0.71636	176.798	0.047215	0.59447	7.88087	118.389	-0.21984	1.53618	2.06392	1.07031	1.20012	0.013065	0.42893	0.00297	0.57476	0.703615	0.28481	0.55867
NPQ26Y2SRR	0.0321	-0.00122	2.39399	60.7246	24.0221	7.90345	166.906	24.3186	141.666	-0.15053	18.5956	1.03587	206.323	0.05536	0.75822	7.15113	126.587	-0.545205	0.946765	2.07778	0.989445	0.513535	0.02823	0.46786	0.002755	-0.00947	0.626895	1.76909	0.605595
TH22D44GS9	0.03804	-0.006915	2.64613	60.3381	50.4394	9.24573	131.436	26.4337	388.541	-0.136125	15.1729	0.78921	189.282	0.046	0.582375	7.01268	140.61	-0.14368	1.69173	1.92976	1.10267	1.24057	0.024055	0.452225	0.00553	0.788595	0.61261	0.9791	0.573955
AHXQMNFQ5S	0.01215	-0.000445	-0.271625	46.1397	68.8241	9.40047	117.218	25.5605	763.729	-0.02022	11.0429	0.841465	175.165	0.043915	0.54509	9.99028	143.458	-0.103355	2.18409	1.83588	14.7721	4.49228	0.014145	0.34179	0.001645	0.58576	1.43117	1.58234	0.53558
WMHB42VNCF	0.0202	0.000635	-0.142945	92.0774	32.9594	14.4595	198.214	41.9618	484.594	-0.001845	11.3136	1.38438	154.771	0.04125	0.819245	10.53	133.772	-0.097395	1.9631	2.58664	-0.28132	2.83764	0.031025	0.177145	-1e-05	0.310065	-2.70242	3.12421	0.85099
GSWY5JVHLB	0.012765	0.001765	0.240995	95.1056	28.3989	9.46035	120.636	38.4981	305.659	-0.01222	7.50756	0.659995	105.618	0.02958	0.37446	26.5956	144.141	0.00559	1.13581	5.38959	2.27	1.07598	0.01626	0.25081	0.001995	3.729	0.34207	2.41592	1.00981
AKMMM5CELG	0.010485	-0.0002	-0.18082	74.7608	76.3267	15.9551	125.057	26.7192	612.076	-0.366975	35.9587	4.68808	662.036	0.08812	1.1397	18.9023	159.556	-0.4719	3.29365	4.367	5.92488	4.0049	0.01128	0.14715	0.007625	1.49938	2.59607	1.09434	0.700055
NMCR5UVHUY	0.009395	-0.00058	0.65063	72.4923	72.874	9.42658	155.644	34.6137	450.597	-0.08785	9.58547	0.638685	146.865	0.094675	0.64823	9.23011	195.001	-0.050425	1.96293	2.56075	3.05417	2.07725	0.0186	0.27982	-0.00117	1.90643	0.51085	1.00265	0.394645
RGQ9WJCVQ7	0.1195	-0.00048	2.58731	166.677	124.528	5.04962	72.8259	31.6343	760.245	-0.134115	7.21058	0.52079	133.886	0.02917	0.50065	6.09049	129.787	-0.14043	2.56689	1.64826	3.37759	4.74503	0.008065	0.4938	0.00485	1.9427	1.36214	1.2934	0.22824
HTTQA4Y573	0.0178075	7.5e-06	-0.411885	322.482	85.0084	1.87458	114.334	156.885	490.733	0.0668175	7.44981	0.311385	84.8907	0.0163225	0.240295	15.3062	109.435	-0.030785	1.41122	2.76211	13.3085	2.76797	0.11365	0.20177	0.00419	0.578665	0.92881	2.21498	0.45807
BB8RCV2Z5C	0.017905	-0.00054	0.00974	530.243	85.4015	16.7277	118.236	116.333	761.283	-0.272115	25.6885	2.23488	331.045	0.06389	1.63506	14.8453	124.256	-0.21352	3.19765	3.52778	1.85766	3.21118	0.015595	0.092345	0.00201	1.067	-2.8481	0.883205	0.43076
KMKCJCB5YD	0.022295	-0.002035	2.59966	94.1564	170.817	6.42033	133.488	28.4151	1146.51	-0.36766	22.3666	0.727505	313.874	0.06322	0.941245	27.0474	123.265	-0.155655	4.32045	5.61439	-1.71046	7.12641	0.01169	0.463365	0.005945	1.07059	1.6067	2.10373	0.461245
52QPHVRDNA	0.010355	0.0041	2.84415	60.8466	32.4502	7.64718	136.68	32.6514	201.229	-0.2629	20.5815	0.890305	205.505	0.05776	0.790605	9.16233	152.028	-0.216285	1.21419	2.051	3.39657	0.5265	0.01068	0.50544	0.00465	1.63031	0.359365	2.02408	0.498245
FGPHVRHFDJ	0.02461	0.001225	0.978035	119.931	137.823	29.2242	103.715	46.2959	1046.37	-0.29997	23.2237	2.41894	320.486	0.063655	0.772785	8.90715	120.838	0.13921	3.67778	2.06396	3.62405	5.98015	0.01819	0.09133	0.00416	4.61936	3.03656	0.64574	0.37666
VU252MZQLG	0.00887	-0.001425	2.25551	56.1438	102.37	8.19541	153.407	36.4902	771.264	-0.196715	21.0216	0.96529	273.731	0.05483	1.02368	10.6127	146.938	-0.37645	2.98838	2.51378	1.81313	3.78642	-0.008435	0.461735	0.001815	-0.699115	1.1518	1.51739	0.7063
YDKXSLR8VG	0.01109	-0.00037	2.19986	114.934	29.0854	11.3889	98.9021	26.2536	329.22	-0.271135	15.9732	0.68253	193.763	0.052185	0.60294	7.43722	151.409	-0.24532	1.35078	2.10922	-0.58148	1.26381	0.010995	0.62388	0.000775	2.10351	0.50649	0.5707	0.459845
Y3WHUNXE6K	0.02099	0.001775	0.25033	66.0978	68.3796	11.0924	204.56	41.5641	539.996	0.012105	12.3244	0.85094	187.08	0.040885	0.837845	16.6833	183.524	-0.140275	2.46052	3.85599	0.637865	2.21722	0.02213	0.497465	0.0097	2.36649	0.945745	3.43324	0.77023
79YXL63LBM	0.004755	-0.00267	2.36088	142.139	244.298	9.06141	112.932	35.2718	1315.33	-0.247825	28.4703	0.971345	385.122	0.07597	1.35455	75.0569	142.245	-0.183135	4.46408	15.0624	6.69804	7.98911	0.01333	0.726015	0.006105	1.93222	1.64478	2.29021	1.08339
SZG7ZJCT7G	0.013845	0.003445	0.59175	2036.3	7.84184	9.82961	113.25	514.051	155.361	-0.28975	18.9863	1.08661	227.567	0.05836	0.727665	5.66958	106.769	-0.1365	1.22067	1.63922	4.8273	0.529675	0.00738	0.46316	0.018285	2.92812	0.710835	1.02425	1.51356
3ET54BHUBJ	0.0159375	0.0020175	2	283.17	51.7605	15.0262	107.899	284.968	491.374	0.146173	20.1529	2.23049	208.899	0.0870425	0.50361	90.1919	120.038	0.297233	1.72426	13.5542	6.61585	2.54189	-0.0358275	0.36353	0.0034575	0.352125	1.2523	1.87902	3.84592
H28DPMU86P	0.03125	0.00082	0.573795	221.267	34.0031	4.29033	84.4934	100.15	271.196	-0.12675	6.54948	0.633925	85.6897	0.031245	0.79644	9.43822	162.547	-0.23589	1.11469	1.95879	0.362485	1.29223	0.01512	0.314775	0.00602	1.00056	0.337155	0.15127	0.88762
FAANW3UVA5	0.0506625	0.0037025	0.209755	119.562	36.7252	7.04127	71.7777	45.8632	190.584	0.0862275	13.5973	0.95751	107.111	0.0363275	0.78721	4.81477	70.254	0.0513	0.383887	1.03879	41.8168	1.12384	0.065635	0.304555	0.007155	0.98486	1.37384	0.59168	1.42543
9WDYU9ZDWU	0.01774	0.001775	2.28256	69.5369	235.597	8.47662	132.608	22.455	2642.96	-0.09324	7.86367	0.607545	268.256	0.03312	0.885545	15.2268	132.107	-0.12368	7.33634	3.14693	0.13849	14.3639	0.00994	0.214825	0.00511	1.68179	4.76839	1.48672	0.444985
CRVXPCQPA4	0.04874	0.00052	1.10861	217.342	97.7971	8.99698	128.681	47.4573	874.298	-0.309685	15.6075	1.61956	240.249	0.059435	1.13664	67.5135	190.261	0.138155	3.31412	13.6793	1.38216	4.45442	0.02474	0.284025	0.004675	0.236505	1.45614	0.49966	2.67653
2LPLQAFTHF	0.01311	-0.0008	-0.285895	157.468	143.47	14.2705	152.821	48.0609	1221.59	-0.45725	38.2385	3.26928	461.416	0.08961	1.15313	15.1205	154.28	-0.37339	4.85434	3.55378	4.42157	8.05018	0.01784	0.119645	0.00694	0.74468	3.90142	0.80852	0.53811
BW8P2Q93VW	0.057945	0.001725	2.57997	767.043	344.076	12.1967	95.2298	388.464	2284	-0.36199	21.8535	1.00957	367.639	0.068695	1.58204	36.1908	194.509	-0.171515	7.80087	8.08646	2.37551	17.1647	0.03017	0.503865	0.00478	2.68014	7.22095	6.37403	0.60373
MYVDQA94UK	0.016445	0.00248	2.40368	713.014	215.174	16.1819	135.648	128.688	1103.44	0.065825	18.9768	0.941015	269.192	0.061355	1.19415	9.40099	159.415	0.17826	4.72633	2.05123	3.74406	6.01686	0.030565	0.51979	0.01065	1.38804	1.27693	0.330535	0.568355
6CPSWM53TE	0.0134425	0.0050825	1.34757	244.203	70.9691	5.17241	85.2124	70.5568	536.98	0.118142	17.116	1.23877	181.002	0.0642075	0.822765	65.341	93.5711	0.18298	1.46529	10.3115	18.8403	3.73536	0.07169	0.371195	0.01238	3.88734	2.79582	2.57335	6.13579
SB9CM6FNQA	0.01467	0.00025	0.40194	124.027	51.9131	10.5798	175.339	68.6982	402.763	-0.204445	19.7858	0.94632	181.751	0.056785	0.7578	8.985	182.197	-0.148535	1.97987	2.72638	2.04699	0.672835	0.014675	0.440995	0.001925	3.05165	0.515885	1.0454	0.55028
GB3EMUDJRH	0.011915	0.00162	2.32511	59.0493	26.6321	8.64888	97.2667	41.8406	305.85	-0.182905	14.6955	0.788545	172.482	0.048775	0.83602	7.66129	146.109	-0.20966	1.32543	2.09108	1.01816	0.984305	0.009305	0.417715	0.00625	2.19469	0.468935	0.6616	0.625755
YMEN236PBW	0.015315	0.00127	-0.094835	85.929	26.3643	9.58399	160.752	36.5958	267.187	0.098685	9.68017	0.81143	142.814	0.034765	0.633415	33.8038	157.093	-0.02096	1.2912	7.32612	18.6986	1.26866	0.010135	0.512395	0.02735	1.63647	0.869665	1.99287	0.365225
RMKNCCAFW6	0.023585	0.00036	3.1824	59.9421	28.9475	31.798	114.504	28.5815	507.149	-0.10029	14.5408	0.931815	190.575	0.04739	0.66868	31.8767	148.197	0.22247	2.28143	5.90738	13.4296	2.03745	0.02942	0.5174	0.004045	1.03543	0.748695	2.49681	0.819505
4943VJKTVG	0.041675	-0.00513	0.218445	178.06	31.7999	6.05981	147.177	114.815	250.473	-0.068585	11.7037	0.807415	162.86	0.05132	0.601425	44.1072	133.02	-0.22263	0.78497	7.39407	0.530405	0.845725	0.06386	0.440005	0.003285	1.6439	0.455655	0.45795	0.861305
PYMFYTCGJC	0.0217775	-0.0015275	1.90322	256.812	32.8126	28.2401	113.327	73.6408	403.565	0.13469	28.8184	3.05351	205.144	0.0743375	0.828035	13.8489	178.775	0.078655	1.10982	2.51624	1.32838	1.42975	3e-05	0.37516	0.001345	-0.488995	1.34968	2.66591	3.37781
DXCHR3C6LB	0.00975	-0.002285	0.26784	86.2434	35.873	11.3896	126.97	35.827	406.192	-0.22473	20.7108	2.47929	245.232	0.0535	0.660785	12.3018	171.212	-0.022575	1.51919	2.97822	1.09516	1.09783	0.020065	0.076535	0.00235	1.08407	0.752885	0.805925	0.319395
A7MSZMK84P	0.011875	-0.00763	2.44064	206.508	73.1829	9.89176	130.999	171.789	532.955	-0.20206	25.8923	0.945875	293.935	0.058435	1.02608	22.1901	149.674	-0.6462	2.67386	4.97387	11.7421	1.61854	0.01105	0.672885	0.009625	0.950035	0.491505	4.9711	0.67444
AYS9Z9PV6S	0.018775	-0.00193	2.6845	75.537	46.3688	8.87715	135.672	52.9644	298.325	-0.206335	22.5205	0.888095	238.946	0.06047	0.781465	8.06133	159.255	-0.17034	1.2085	2.05609	4.36885	1.06481	0.01323	0.501395	0.001415	1.91085	0.518325	0.73635	0.642095
SWDSCH26DG	0.01697	-0.001405	0.74137	62.0873	53.0085	12.2039	148.771	35.1961	505.962	-0.08536	10.2438	0.741875	154.68	0.038295	0.39157	41.1478	201.433	-0.34372	1.79035	8.32858	0.217455	1.90292	0.02224	0.16634	0.001435	1.04041	0.498785	2.30421	0.486445
DRXW7HZEYT	0.052255	-0.00111	2.95785	275.861	352.407	10.2483	110.515	39.6032	1984.93	-0.13599	16.9401	0.747085	344.251	0.058855	1.47293	9.70032	125.642	0.048845	5.81815	2.40543	86.0516	15.4453	0.017125	0.42781	0.00136	0.82595	5.31413	0.295305	0.413165
AWYH5D4M2S	0.00955	-0.005425	3.51438	156.71	18.7039	9.04939	104.673	123.251	173.943	-0.035225	16.0463	1.18853	209.414	0.05106	0.911955	8.3934	158.838	-0.138905	1.28177	2.26661	5.05011	0.385565	0.019945	0.373995	0.00465	1.00634	0.287295	0.14786	0.799295
XMRSPMMWT3	0.04775	0.000525	0.45811	51.0762	51.7794	18.4617	176.698	17.2709	477.471	-0.230335	28.9754	3.33735	372.592	0.06927	0.84395	15.5839	168.94	-0.115555	2.50816	3.88936	26.4106	1.24726	0.039305	0.19161	0.006845	3.47588	-1.41575	1.74508	0.40095
8N9LXFBHT8	0.03065	0.002965	-0.78624	298.423	19.6285	12.7019	142.404	117.11	252.281	-0.07802	17.7012	1.26989	196.707	0.0596	0.66751	10.5698	178.371	-0.25502	1.20708	2.30188	3.08345	0.85027	0.041945	0.75881	0.007695	1.20738	0.629895	0.65118	1.51815
MNEWJUMVDF	0.008415	-0.000505	3.00739	172.532	29.2007	7.8453	504.441	44.8763	273.223	-0.12701	8.65659	0.804465	125.721	0.036535	0.526385	6.91418	140.163	-0.591535	1.23674	2.29237	1.54702	1.76577	0.10759	0.3335	0.010615	6.14691	0.62146	1.92995	0.68344
M74BKPBTNC	0.044905	-0.003485	3.14312	94.2457	73.0128	17.1007	123.157	85.2685	579.978	-0.610735	13.4671	1.04143	193.891	0.04287	0.77575	23.0673	176.677	-0.0894	1.92151	5.3438	2.55682	4.28421	0.01839	0.471975	0.00692	0.809525	1.724	0.53752	0.602265
U2L3JBEDNQ	0.0172725	0.0014625	0.662225	71.8251	16.2721	21.9964	146.31	42.5262	297.599	0.138253	19.2157	1.41124	218.443	0.0711375	0.13549	21.8272	140.955	0.422048	0.860803	3.74434	141.637	0.93577	-0.0940975	0.497485	-0.0019875	0.451675	0.963315	1.52287	4.503
YJZ735YV6N	0.010765	-0.00019	2.08407	76.3855	46.767	14.0724	178.846	76.2263	376.705	-0.051885	8.1291	0.972565	147.422	0.035855	0.56988	16.07	167.579	-0.187195	1.68754	3.70778	2.03878	1.28198	0.009915	0.467205	-5e-05	3.23692	0.649135	3.46963	0.93046
TRDTKG2JPN	0.06962	0.002805	0.20817	77.4179	95.1674	7.3031	120.018	38.072	719.136	-0.185715	11.7329	1.01299	174.127	0.067355	0.705815	9.59539	144.406	-0.19372	2.25184	1.74181	6.73642	4.39083	0.050465	0.543605	0.00262	0.675875	1.57048	0.79868	0.70713
5TTRB42FHP	0.043035	0.00394	1.89897	103.676	37.22	20.5358	153.241	64.6094	433.303	-0.12102	20.3224	1.16433	246.604	0.06107	0.941205	28.2042	185.858	0.09775	2.2923	5.38415	4.90688	1.44314	0.03552	0.676035	0.00498	1.4178	0.87864	3.34512	1.27916
BTSGMDVXUL	0.017335	0.003475	2.78009	34.3438	36.4902	7.41512	99.0877	16.8016	385.91	-0.09209	9.30127	0.66452	151.953	0.022535	0.431305	42.3573	137.265	-0.39609	1.28167	8.75525	2.05474	2.0614	-0.000685	0.30173	0.00613	1.89209	0.72105	1.59722	0.50095
4DP97Q9WME	0.03391	0.004165	-0.442765	107.761	55.1821	7.66476	152.145	67.8611	342.572	-0.182345	12.5778	0.93122	164.732	0.043535	0.61905	25.2033	173.635	-0.052485	1.18207	4.33694	1.39376	1.17505	0.020305	0.46387	0.00113	1.28937	0.415915	2.68615	0.927855
58VZZ99YSF	0.0219475	-0.0008525	0.796355	451.646	110.111	20.0819	157.758	104.078	827.518	0.109963	9.15637	1.31714	118.266	0.0523025	0.36865	23.3073	126.692	0.429837	1.96623	3.95852	1.00605	3.17814	-0.0544225	0.22088	0.0008525	-0.173985	1.07753	2.20179	1.24997
VLCD5NJLL8	0.00535	-0.00132	-0.16534	345.589	46.7669	18.3833	177.564	43.7444	639.44	-0.10797	29.2243	2.61054	350.378	0.069945	0.77633	15.2322	115.526	-0.504345	2.79705	3.555	1.97492	1.59977	-0.013335	0.0442	0.00169	-0.51867	-3.48842	4.32857	0.45179
RCCDCCMACT	0.018605	0.002335	2.65368	63.0283	59.2152	4.32902	148.045	18.9602	515.968	-0.132895	6.12139	0.48472	110.095	0.025255	0.2643	21.014	118.624	-0.167405	1.7934	4.69825	6.16751	2.18337	0.01079	0.207745	0.001985	1.7302	0.48391	4.51076	0.34707
5XRJHMM8JT	0.004705	-0.004365	2.55022	53.1725	43.3709	6.99703	122.508	25.4227	256.52	-0.406995	18.9006	1.03142	225.902	0.076745	0.74565	7.49531	114.722	-0.411085	1.18434	2.16635	2.3516	0.899875	0.01791	0.44901	0.00914	-0.48326	0.503195	0.751155	0.65416
ALVRZRQJMY	0.01277	0.00202	0.18733	797.171	178.47	15.3428	143.64	66.2667	1131.92	-0.119205	16.3508	1.40277	272.927	0.059905	1.53182	14.9179	101.159	-0.52258	4.30671	3.33725	0.46314	4.94037	0.004805	0.211935	0.01218	0.752185	-3.06238	1.99663	1.54059
JGTQHR8K6B	0.008015	0.000565	2.62589	91.2935	34.3977	9.1563	125.561	54.2515	295.189	-0.287895	20.9282	0.956615	230.872	0.05745	1.01991	8.32098	125.604	-0.18822	1.58112	2.10557	-0.36824	1.15777	0.02014	0.52996	0.016485	1.21281	0.67796	1.50972	0.43439
XCE6VR4YNB	0.0237225	0.0033575	1.16272	146.847	99.2627	2.96593	78.1239	37.9665	658.41	0.0999075	13.2446	0.816895	150.89	0.0453175	0.46816	25.4501	96.4673	0.18046	1.15554	4.26455	18.8197	3.98653	0.09344	0.349865	0.01459	18.0535	1.37548	0.895355	2.02685
WURY9HLSZY	0.101578	-0.0009525	1.62051	195.337	43.1257	28.2396	134.395	204.855	494.658	0.226045	25.8429	6.91378	1087.73	0.170288	1.66284	9.92075	137.493	-0.17475	2.57609	2.05974	1.01385	1.38718	0.003135	1.68282	0.00235	-0.227095	2.24789	4.13404	1.49073
NFZRAJSMFH	0.04421	0.00298	1.36563	69.2633	42.3264	25.2203	181.573	23.224	493.492	-0.121955	19.0577	0.996375	221.97	0.05712	1.04698	20.3141	184.162	0.07939	2.33037	4.01798	4.24538	2.16424	0.04622	0.50542	0.003875	1.43384	1.12799	1.45149	1.73031
XV5QEVZCS9	0.006945	0.001225	3.05233	48.326	32.643	6.45251	129.121	18.411	284.686	-0.164665	10.8234	0.645645	141.961	0.024815	0.47499	19.3905	123.215	-0.470405	0.97883	4.16466	2.31234	1.15621	0.013785	0.28824	0.006135	0.65955	0.47391	0.9609	0.547245
BWLUAYP5KM	0.00858	0.000875	2.88701	63.3102	336.516	8.24671	93.2112	31.5156	907.456	-0.23645	13.4627	0.59028	226.822	0.04037	0.90355	6.69904	119.368	-0.10365	2.91405	1.78625	1.90437	10.8776	0.01419	0.382225	0.000685	0.720665	1.15535	0.43868	0.337585
S97YZDVDKN	0.009185	-0.001445	0.81498	333.859	23.1231	11.8888	123.3	131.34	247.314	-0.43256	26.4168	1.07759	289.358	0.068035	0.99641	7.95892	127.762	-0.147855	2.04399	1.82729	3.07555	0.940125	0.01407	0.607355	0.00318	2.16341	0.68702	2.42917	0.950745
STNTD3DWLP	0.02276	-0.001905	3.77493	91.3114	31.1879	8.0442	155.311	51.9102	217.861	-0.16611	17.4213	0.822945	192.955	0.055505	0.732825	7.76816	139.943	-0.137585	1.18302	2.14483	3.81649	0.66704	0.013225	0.4062	0.004655	6.06822	0.46588	1.52406	0.7767
F82YQB5LQQ	0.0079225	0.0047275	0.40737	48.53	28.858	19.973	120.03	23.5718	426.147	0.117898	16.86	1.11427	200.015	0.0626425	0.14597	17.2993	156.679	0.454908	1.19151	2.96969	7.6969	1.16602	-0.107433	0.494195	-0.0010725	-0.19323	0.490565	0.522288	0.823533
U6U368JQTG	0.008825	0.00093	0.22879	56.045	157.023	9.47938	167.04	12.4615	1787.1	-0.43244	29.1503	3.70884	437.958	0.071525	1.08134	19.7653	163.755	-0.29135	5.94092	4.37899	-0.748735	12.8121	0.021475	0.075545	0.006495	0.540915	1.83423	0.148825	0.823225
BEB4QCRAPZ	0.01713	-0.000525	-0.024955	100.66	66.1444	9.94163	178.037	38.1544	540.786	0.03649	7.83103	0.568435	152.171	0.03506	0.77425	13.1274	145.503	-0.06376	2.23016	3.40254	2.18044	2.23573	0.014625	0.25096	0.0041	2.56973	0.58701	0.379785	0.49072
KZCUTKDGAX	0.05421	-0.003605	-0.55877	56.6426	37.185	9.69634	85.9706	22.4489	461.825	-0.071055	8.15454	0.710395	129.51	0.039595	0.487945	13.01	94.3032	-0.06344	1.56627	2.47079	0.014295	2.75009	0.01369	0.48872	0.00223	0.5339	0.667645	0.693665	0.641555
93P5BSJ44M	0.01505	-0.0037	4.81889	141.266	62.8479	14.0763	130.998	55.5034	737.445	-0.229745	17.6443	1.2938	268.382	0.06096	0.772565	15.5681	181.923	0.089905	3.16802	3.28341	3.34719	4.53782	0.033845	0.856645	0.00693	2.62326	0.94619	2.43626	1.12281
NQ3Y7UTU3M	0.005375	-0.00241	2.91524	79.6053	159.623	13.292	114.247	22.3896	813.587	-0.12279	6.62157	0.558765	149.253	0.033305	0.5013	8.3945	129.695	-0.446865	2.21807	2.04779	0.664845	5.99945	0.041765	0.1839	0.00095	-0.060785	0.989545	0.80302	0.37772
DP8C5C8BFM	0.015065	0.001965	0.012625	78.7782	78.6506	22.4675	134.382	20.7257	952.567	-0.01186	19.5329	2.00199	268.234	0.07125	0.847515	14.0041	165.96	-0.257705	3.37633	3.046	-0.252485	6.48759	0.018775	0.10622	0.007755	1.40651	-1.50002	0.725705	0.356545
QMFX7GJZX8	0.02304	-0.003375	0.740025	130.577	56.8216	7.77887	151.327	55.6807	438.76	-0.115415	13.7068	0.893355	184.047	0.05024	0.56679	13.7873	169.141	-0.19065	1.37915	2.8252	2.78493	1.39525	0.030085	0.43979	0.006435	1.29432	0.395245	1.42473	0.80035
CGCLB9F6DF	0.029975	-0.00105	1.07577	61.3852	125.046	15.056	127.77	14.2226	1244.84	-0.167845	26.6037	2.6789	369.449	0.06678	1.22561	18.5851	154.869	0.206185	4.38772	4.24693	5.07963	6.76032	0.01916	0.117575	0.01005	1.57656	1.55594	4.5367	0.79861
ZFU674CP6V	0.0148025	0.0047175	1.93053	78.1306	51.2839	15.6708	146.866	36.9199	581.624	0.143457	11.2357	0.78265	138.026	0.0470575	-0.03172	14.8818	118.531	0.343407	1.48775	2.88991	1.40789	2.43451	0.0240175	0.382155	0.0035875	0.40702	0.582145	1.87416	0.651863
XZR6F42LS5	0.0149975	0.00483	2.93816	145.011	18.4581	17.0359	114.548	313.986	160.935	0.191108	11.7554	1.04127	126.096	0.0393325	0.467065	11.4836	80.5249	0.43414	0.598873	1.7633	3.67498	0.62382	0.07639	0.482893	0.009955	1.27225	0.65368	2.34725	4.09947
5H5USWE6GQ	0.03146	0.002245	0.019935	110.085	148.857	52.5919	125.483	41.8115	1367.92	-0.2155	19.9376	2.24439	321.302	0.090245	4.12218	97.4512	92.1038	-0.20275	6.01598	19.6527	60.2001	8.57591	0.01429	0.076515	0.02063	1.83066	-1.20014	0.393495	2.86743
NYRFYND5Z5	0.0181	-0.00161	4.97385	184.254	34.2936	11.7537	120.364	72.775	274.959	-0.301515	23.8067	1.97988	264.329	0.07143	1.7006	9.36847	176.077	-0.36683	1.86005	2.34042	2.68901	0.78269	0.014885	0.30081	0.001455	1.30296	1.1982	1.89365	1.98887
MHQ4LUJYH7	0.02365	-0.001085	-0.1163	48.0832	175.157	15.4234	106.387	10.054	1654.63	-0.28555	34.7238	2.61897	471.672	0.082155	1.14719	18.7426	133.64	-0.196305	5.95648	4.65602	0.35352	11.1265	0.020185	0.081655	0.00594	0.933785	-1.47497	2.48626	0.89373
SM6PTHFXV9	0.01382	-0.001215	0.2044	54.7555	35.0147	10.1846	109.667	52.2729	325.372	-0.11556	14.7018	0.921995	184.813	0.041285	0.549015	10.1741	156.797	-0.07028	1.18223	2.28821	1.8881	1.21735	0.013365	0.412865	0.001735	0.463915	0.732635	1.07056	0.557035
EHS5FVTZNK	0.00991	0.00251	0.257205	127.411	65.4902	13.4481	153.632	37.6817	601.241	-0.205695	11.7452	0.658975	184.767	0.039545	0.59302	26.3227	200.271	-0.18518	2.3974	6.32154	5.7789	2.61145	0.02015	0.266995	0.012915	1.76845	1.42866	0.897745	1.19929
XWALWQCKYH	0.100325	0.005595	1.0377	76.5804	1356.49	23.6398	108.844	20.4059	3784.41	1.75883	21.7907	1.55839	454.69	0.059995	2.57324	87.7193	61.7004	-0.49574	11.7027	17.0588	22.7148	16.63	0.0193	0.00717	0.0109	0.706575	2.07922	-0.106845	0.48598
JYB253SLJN	0.007825	-0.000405	0.525265	51.947	89.249	8.4883	159.628	19.3746	497.945	0.14975	14.5085	0.80519	197.354	0.049495	0.78081	14.6762	168.623	-0.124505	2.16139	3.60393	2.37404	2.88445	0.017725	0.3146	0.002015	1.14752	0.64228	1.33492	0.51891
PK8VDZ9PNC	0.016935	-0.001745	4.03712	116.295	128.341	9.97578	143.365	78.1705	604.299	-0.13214	14.4529	0.847395	221.609	0.0423	0.70369	12.7672	147.477	0.146335	2.01459	3.45431	20.7327	3.27949	0.01652	0.49077	0.000605	1.30063	0.719085	2.89544	0.515595
ANGZZWJQCQ	0.01191	0.00234	-0.043775	104.74	86.8247	6.03036	138.091	80.7905	1059.89	-0.10107	11.0459	0.87741	180.457	0.04981	0.78045	24.8611	172.618	-0.118225	3.04238	3.78419	7.64216	6.26602	0.02325	0.55897	0.00163	0.685205	1.48633	1.55456	1.06624
CGMYPM48XN	0.014865	0.0011	0.36167	302.69	47.0656	26.8224	198.506	94.003	819.43	-0.245435	23.4329	1.60753	309.19	0.09348	10.1869	16.877	133.783	-0.39893	6.95195	3.88248	5.91369	2.50401	0.01943	0.255425	0.00562	-0.37567	-3.15688	6.03146	2.59836
XZKF2DEDCK	0.00806	-0.00041	-0.104185	97.6077	21.8939	16.6418	171.816	59.0954	425.558	-0.30277	28.83	2.47794	324.224	0.06772	0.683585	7.82321	117.702	-0.46286	2.22416	2.07369	2.9748	0.84253	-0.001475	0.02958	0.004835	-0.491295	-3.89039	3.95933	0.360685
N8P9WVDR4L	0.01711	-0.000695	2.64576	430.431	192.33	9.37822	127.95	414.311	1214.88	-0.37992	30.4519	1.08115	394.304	0.07908	1.58068	13.5916	131.075	-0.177335	4.36966	2.99703	2.89298	7.56109	0.019775	0.7986	-0.00237	1.09654	2.69179	0.781045	0.667365
P38ASU5NX5	0.014835	-0.00308	4.04911	157.77	165.079	18.5818	132.526	85.8049	929.423	-0.53497	23.0983	1.00194	341.276	0.061805	1.42071	15.7707	143.021	-0.154045	3.52548	4.02151	0.965695	11.7207	0.033865	2.50047	0.001585	0.93951	3.73431	1.67555	1.10427
F7AMPF5U9P	0.014315	0.00108	-0.73481	47.8804	41.7529	10.6794	156.437	37.7516	502.224	-0.139565	13.392	0.84971	166.725	0.043675	0.52947	12.4755	204.061	-0.329375	1.6123	2.74809	0.295945	1.65932	0.03967	0.50308	0.003655	1.13765	0.80276	1.14135	1.24466
65X5JEHH7G	0.021005	-0.001575	1.22986	176.48	41.8132	11.5386	131.575	84.3525	412.958	-0.12986	12.2389	0.718105	167.269	0.042115	0.585225	10.4047	164.757	-0.52085	1.98274	2.86918	2.4881	1.40934	0.04254	0.30946	0.00316	11.4932	0.7647	5.12855	0.72895
X594DXZZC2	0.0864175	0.0006725	2.32802	565.555	243.434	1.05723	110.343	67.4236	1159.1	0.114238	17.3723	1.36081	195.348	0.0602375	0.58964	17.743	113.835	0.479825	2.18068	2.83036	5.13504	12.3979	0.161705	0.47414	0.00935	0.680195	2.63422	1.6654	2.43748
A8U7GSGV2A	0.0297425	0.0007175	1.36971	143.122	205.021	1.49876	92.1424	41.8739	1076.05	0.205522	8.83098	0.74102	112.921	0.0441975	1.06681	18.004	75.962	0.293405	1.94518	3.17392	2.23102	4.4737	0.095695	0.29088	0.009585	0.255565	1.04848	1.26306	1.70877
RNV85BB5V8	0.014025	0.00118	0.62233	45.9402	170.347	9.64308	106.693	35.4319	1438.65	-0.167145	14.6462	1.05212	259	0.05071	0.89866	10.64	130.442	-0.114555	4.90611	2.19775	0.029565	5.46243	0.01588	0.38138	0.004305	1.64349	1.2753	0.824745	0.34197
5R5JH5YFUB	0.02485	-0.004935	-0.298385	80.3391	82.6218	9.27969	130.128	23.394	674.503	-0.139155	12.8007	0.75028	153.929	0.04633	0.70973	16.4768	159.264	-0.20772	1.98154	3.04289	1.08306	3.10731	0.01347	0.456675	0.004765	1.07398	0.773195	1.40646	0.54619
HP5VTKLQSZ	0.04447	-0.004375	2.76124	59.6427	37.3449	9.88297	119.986	25.2717	298.872	-0.17736	16.3883	3.09631	524.691	0.067645	1.28292	8.23946	162.042	-0.50374	2.24171	2.36073	1.98036	1.57435	0.03469	0.548995	0.004785	-0.46251	1.26387	0.296745	0.67684
4SHK98JJNR	0.029525	-0.00261	2.926	83.1688	92.8517	9.10323	163.491	36.3	809.117	0.036915	8.33629	0.707785	174.063	0.041785	0.666855	42.0325	163.348	-0.321145	2.22724	8.98192	19.7196	5.99691	0.01307	0.20036	0.003705	1.95197	2.01608	2.35049	1.29743
3TYLETV6U7	0.0116625	0.0033825	2.08804	361.623	38.2504	0.540695	80.7911	78.3647	165.531	0.0786525	12.8634	1.38417	95.9676	0.0442425	0.44691	8.86226	101.064	0.07364	0.301053	1.59243	4.27288	0.811863	0.009945	0.21877	0.0033	0.44206	0.978835	0.738165	1.05549
L83REFZRPV	0.02298	-0.002115	2.69297	125.097	243.153	10.5769	138.128	25.7665	1563.15	-0.173105	27.2218	0.90899	393.749	0.08263	1.56393	22.1522	135.824	-0.171855	4.99282	4.46278	0.280365	19.1407	0.02523	0.6404	0.003245	0.73821	2.76788	0.236695	0.7852
L9T2CV2PH9	0.015515	-0.001245	0.026435	52.8345	45.6444	12.5668	175.299	25.3882	539.032	-0.116745	13.1788	0.7339	198.119	0.04309	0.720765	21.4209	192.263	-0.06308	2.38239	4.86822	2.0799	1.72826	0.01635	0.447725	0.00264	1.05899	0.668425	1.80268	1.39356
PYZ7QVMPVU	0.017455	-0.00106	0.19084	137.498	50.375	7.78287	173.04	60.6239	366.823	-0.198	15.4136	0.78138	196.43	0.06553	0.658605	7.8428	156.384	-0.021565	1.75492	2.35185	2.94742	0.914635	0.00995	0.43847	0.0019	0.76994	0.56382	1.37465	0.474685
SQH7QS5EDG	0.014845	-0.00351	3.45994	371.024	112.142	9.51516	129.476	60.839	893.288	-0.220135	18.7925	0.776145	283.836	0.059185	1.14089	10.6854	146.91	-0.258315	3.37568	2.77372	1.806	4.75038	0.00416	0.466025	-0.001525	-0.372525	1.06773	0.295905	0.58362
HCWE34KZD8	0.00941	0.00161	1.56793	83.1403	43.6807	17.5749	151.512	51.4757	485.911	-0.075455	6.92176	0.752635	106.446	0.03182	0.4438	13.2142	124.76	0.15936	1.89701	2.75976	1.27987	1.45836	0.02865	0.363765	0.00146	1.09865	0.698165	0.883635	0.451525
QMYLYRFC7G	0.03092	0.002285	2.09214	221.765	17.5788	21.8897	154.155	84.3875	327.817	-0.4128	26.4661	1.7821	310.063	0.085115	0.918585	10.534	198.445	0.049955	1.93412	2.3281	3.39491	0.65715	0.03621	0.73749	0.005745	3.99588	0.631485	0.576	1.49421
U39XPDDCNQ	0.01761	0.001285	1.86324	128.252	22.1066	18.1918	141.925	124.129	374.528	-0.178195	15.769	1.56262	244.518	0.064965	0.881285	9.22001	158.884	0.029005	2.04597	2.15773	3.31752	1.13617	0.04803	0.730835	0.00581	1.23907	0.617775	1.35286	1.1394
P5ARZDKWVP	0.032565	0.001635	-0.1908	75.1617	28.4893	7.117	104.385	42.7559	185.07	-0.09988	8.31244	0.959875	103.346	0.03306	0.476985	8.57147	127.882	-0.03622	0.85607	1.35239	0.88136	0.772525	0.012155	0.333375	0.001265	0.5946	0.5035	1.43807	0.995105
UVEAHSL533	0.01053	0.00094	0.114385	79.9711	42.3579	11.6759	146.047	32.4158	362.089	-0.098195	25.4629	2.94116	289.784	0.060305	0.72629	12.6608	162.283	-0.306265	1.74357	3.13266	-0.392115	1.88189	0.023315	0.072145	0.01739	1.42075	1.12843	0.167805	0.59515
XADLZLDDWC	0.008915	0.000215	1.03506	264.827	76.2719	7.51037	116.803	65.1812	423.476	-0.184215	31.1101	4.61329	661.963	0.08332	0.89429	7.39943	167.182	-0.28247	2.70974	2.18911	2.13054	2.31542	0.03125	0.1353	0.003365	-0.50636	0.87071	1.0918	0.422295
L374R8DKUL	0.009665	0.00397	2.51701	97.1483	26.9395	9.29862	167.595	46.2822	270.742	-0.36784	24.2556	1.39182	309.165	0.06181	1.07732	20.0523	157.451	-0.131135	1.75385	4.69084	5.35625	0.72055	0.019285	0.6521	0.0004	0.964345	0.535095	0.98754	0.819685
4RNE6H3SN7	0.09073	0.00124	1.9233	56.1571	575.822	15.4272	137.948	25.5796	3247.82	-0.13588	10.8396	0.65958	331.869	0.048195	1.56079	27.6837	166.61	-0.48299	9.68502	5.92697	3.0042	22.0788	0.00822	0.33292	0.038805	0.91363	3.64639	0.12094	0.873885
NRBBKQQK7R	0.0131325	-0.0011425	0.479555	55.7637	44.4749	14.7877	109.659	24.0044	480.258	0.0726025	9.13036	0.866365	124.162	0.0443325	-0.04423	11.1596	147.65	0.243858	1.1727	1.99955	0.28099	1.79115	-0.114157	0.31988	-0.0003425	-0.095755	0.469945	2.24805	0.583823
PKUM58E6KP	0.01723	0.000665	0.497495	71.1432	37.6137	8.44256	143.424	46.4867	344.43	-0.085265	5.92184	0.525605	99.1141	0.02772	0.48132	21.24	154.448	-0.25224	1.50677	4.88553	2.60304	1.27438	-0.008025	0.20368	0.00049	-0.714425	0.428505	1.55787	0.344425
3CK74T26TD	0.0134175	-0.0034275	2.77418	267.521	21.5079	15.1003	133.175	202.888	276.351	0.144693	18.4892	1.56536	197.066	0.0715275	0.51458	14.9065	145.713	0.468332	1.18519	3.04839	2.37911	0.695005	-0.0632075	0.49722	0.0025025	0.79277	0.479075	2.76108	1.47754
54KYR2U9FT	0.015735	-0.004235	2.73507	340.856	252.615	15.4649	149.226	50.496	1049.47	-0.61218	29.4997	2.34456	350.675	0.078605	2.40306	13.8158	178.197	-0.1434	3.95896	3.08709	1.35071	7.96673	0.021235	0.74585	0.002905	2.96677	22.1163	0.344715	0.695565
HZCBR6ZXHW	0.012145	-0.00164	1.36629	98.0847	35.0997	15.8023	136.099	50.921	438.901	-0.14136	16.0923	0.79196	200.828	0.055455	1.09629	15.6152	180.279	0.13584	2.40949	3.3013	2.24901	1.0859	0.025385	0.43411	0.00511	1.34371	0.621405	2.27969	0.799005
QPXN6JMXR5	0.020625	0.00434	2.33191	67.7096	63.0578	20.819	100.012	40.0542	623.229	-0.07433	13.2177	0.92222	179.221	0.048955	0.729065	28.9983	181.358	0.233065	2.63672	5.31846	0.23707	1.75713	0.018915	0.514735	0.006765	2.13627	0.490715	0.99216	0.771035
F3WANMRYR2	0.0122375	-0.0005525	1.76527	107.233	32.1268	13.9339	137.156	43.7246	312.98	0.0981725	12.0011	0.95038	146.83	0.102447	-0.01169	13.6129	134.106	0.475363	0.968357	2.51811	2.1421	0.7296	-0.0659525	0.39753	9.75e-05	0.07246	0.327595	1.26856	0.783987
DFM5LWN4DQ	0.009085	0.000455	0.18597	116.052	54.7846	7.93812	117.467	44.3292	480.796	-0.113225	11.1573	0.587465	167.396	0.03703	0.63248	8.27286	153.109	-0.13479	2.07755	2.43709	0.45367	1.92833	0.013265	0.49243	-0.000675	1.60056	0.54177	2.75747	0.36161
65RZZ8BUAF	0.0136	-0.00086	0.71325	95.4459	41.1271	13.9405	143.046	38.6266	812.981	-0.034325	9.90581	3.99179	153.162	0.051015	0.9642	28.6267	142.057	-0.287275	2.58749	5.99258	8.6903	1.31711	0.019855	0.145335	0.004055	3.64684	0.59282	0.86991	0.820675
XG6KQCRVFX	0.0168025	0.0037225	-0.51469	110.76	38.5312	2.13355	120.123	57.9351	187.787	0.0618325	7.2141	0.375635	76.5028	0.0274525	-0.027605	15.5173	90.2836	-0.003225	0.199428	2.77326	34.8081	0.591683	0.068495	0.2717	0.0075	0.645855	0.3997	1.35031	0.73551
BBTEZ4RFVD	0.013625	-0.001915	1.73378	132.694	52.838	17.3672	153.287	52.0572	659.12	-0.097275	12.6797	1.02588	180.914	0.0579	0.984225	101.046	209.977	-0.063285	2.95098	17.4707	9.62027	3.8138	0.001275	0.47802	0.005695	16.6475	1.58446	1.8173	1.93278
6KW32RYZBN	0.01576	-0.0016	2.28126	57.0776	102.492	6.74623	108.785	14.8781	1565.35	-0.21827	9.15737	0.80441	233.75	0.03625	1.03641	187.741	107.098	-0.3231	4.60032	37.2731	3.47878	12.4369	0.012295	0.23375	0.023155	0.26836	3.78633	0.36776	3.08408
E9DK28ZW3Y	0.0151825	0.0021625	0.031655	138.895	21.2178	18.3797	126.339	74.625	385.568	0.073285	8.62431	1.05805	118.444	0.0426525	0.1523	17.568	132.599	0.11388	0.857553	2.67279	29.8343	0.884238	-0.05581	0.314495	-0.000905	-0.780535	0.214175	2.31229	1.04038
ZW6TJUZJ4E	0.01148	-0.00041	2.62136	164.637	47.7816	8.44179	128.04	56.2685	429.501	-0.263455	21.9219	0.93607	246.31	0.053515	0.91553	92.7313	169.77	-0.183015	2.05413	18.234	2.10342	2.26876	0.019095	0.53786	0.008825	1.1746	1.30485	1.17196	1.089
7MJBLZ32C2	0.00787	0.002215	3.06672	79.9272	39.7258	10.9627	136.78	35.888	335.048	-0.221745	14.8913	1.06572	186.17	0.04866	0.82042	6.15597	134.269	-0.01815	1.65301	1.58346	1.44305	0.9272	0.01681	0.40666	-0.00148	1.36644	0.66276	0.523315	0.55071
TKG6XL4NRA	0.01339	-0.00164	1.11553	150.077	186.983	17.3464	150.083	59.9146	1550.56	-0.11925	12.3244	1.32128	221.926	0.049625	1.35845	20.315	184.677	0.084185	6.27996	4.05223	4.03449	9.01272	0.018025	0.32755	0.019135	22.7414	2.32234	1.40057	0.630575
C6A4J9LNFQ	0.009795	0.00156	0.07996	59.4573	31.373	7.54425	131.771	25.4293	238.599	-0.144755	9.37738	0.689205	120.405	0.03399	0.80447	8.79762	126.245	-0.13934	1.3199	2.36343	1.2549	1.2709	0.012815	0.36438	-0.001835	8.96041	0.556855	2.43492	0.50669
TY9LRY3DBL	0.01435	-0.00028	0.17598	79.1716	55.7852	8.9967	136.868	31.5013	395.23	-0.05486	10.8517	0.694145	155.845	0.03666	1.05991	11.1756	172.132	-0.07327	1.92537	2.91373	1.12799	1.23568	0.017345	0.467195	-7.5e-05	0.84328	0.58141	1.21337	0.46516
9XPLPDWKR3	0.0144375	-0.0006475	-0.140905	120.676	196.707	6.56983	108.681	37.9948	1246.44	0.127062	15.444	0.607595	162.728	0.0476125	3.12407	27.2865	480.071	-0.08074	3.28633	4.6045	6.01548	10.3173	0.83533	0.46455	0.02086	0.74745	2.54717	2.67397	0.927115
CSNA82F8AH	0.01346	0.003015	0.160405	64.5897	43.1598	15.0983	168.642	28.9426	495.446	-0.18665	13.4496	0.739615	196.326	0.043665	1.05948	67.2664	170.066	-0.164835	2.54156	14.2911	0.158525	2.81435	0.023205	0.58517	0.005065	1.23391	1.56934	0.868665	1.29077
PHATPDVQTE	0.02751	0.00212	0.3256	124.04	46.0127	9.42394	168.443	71.4152	306.283	-0.21195	11.7465	0.70098	152.206	0.03836	0.754115	9.21261	213.855	-0.136405	1.30982	2.71748	1.44471	0.887605	0.019255	0.313705	0.00637	1.7085	0.492505	1.66788	0.371495
7688VMFZHB	0.003995	-0.00476	2.587	57.7013	53.1986	8.11604	98.9625	23.3218	322.952	0.003285	11.5547	0.570625	153.383	0.03699	0.71833	10.6695	114.496	-0.103655	1.156	2.74547	5.49005	2.19018	0.01449	0.40048	-9e-05	0.794045	1.07642	0.750025	0.47278
QMK3NHCD7U	0.004285	-0.007155	2.62544	82.3324	174.461	6.92198	123.562	28.1965	1661.21	-0.111545	8.68446	0.66844	262.409	0.030235	0.80531	13.7346	120.767	-0.061885	4.84605	3.18956	0.451445	13.6327	0.01528	0.28395	0.00266	1.55191	4.0274	0.59137	0.44081
W7FS9HJ8TT	0.02039	-0.002405	2.51137	36.9301	55.7924	3.36859	108.239	15.2353	553.592	-0.033925	7.12421	0.554245	125.253	0.030895	0.38785	8.10337	118.218	-0.10012	1.80093	1.91488	1.97921	2.33961	0.01084	0.240435	0.00427	1.58918	0.44356	3.56976	0.604105
SCDF7CARHQ	0.037845	1.5e-05	0.15224	367.95	105.271	11.0155	87.2506	51.6751	748.329	-0.284905	24.208	2.71419	299.75	0.06277	0.692665	5.98369	126.477	-0.34315	2.79232	1.36882	1.22567	3.47352	0.014125	0.06747	0.005085	2.67815	0.972975	1.62103	0.733175
QFV8QUNYNL	0.00802	-0.001495	1.08891	99.7756	144.492	16.6063	191.274	32.7901	2070.87	-0.11904	22.2837	2.30029	384.849	0.074115	1.10759	17.3384	173.221	-0.12863	7.66018	4.23508	2.93158	12.0474	0.02119	0.08604	0.007995	1.54806	1.64273	1.13193	0.35202
V6L987T8RC	0.00933	0.001195	2.12003	77.6055	63.3093	6.321	125.573	34.7739	442.157	-0.266545	13.9735	1.296	291.113	0.05418	0.789205	17.8387	127.587	-0.315715	1.70501	4.08005	2.21384	2.01736	0.009925	0.465385	0.0138	0.946575	0.62063	0.67515	0.72784
HUGEY54CTB	0.01335	0.001525	0.03149	518.826	47.6708	15.5244	116.276	58.4793	480.048	-0.40189	43.491	3.88387	495.304	0.090965	1.27839	8.43651	158.522	-0.16306	3.03785	2.38202	1.3696	1.74307	0.01822	0.16817	0.004	-0.165815	-3.3253	2.12771	0.58106
XFGWS8YG8U	0.0147	0.002485	2.25097	44.9742	142.696	13.7283	149.743	28.6842	593.697	-0.06532	11.0847	0.965165	177.729	0.03865	0.59371	24.0404	275.091	-0.21956	2.6189	4.94402	30.9205	3.5808	0.00182	0.34404	0.00571	1.44853	0.50128	4.1307	0.722785
SDXN6RBRM4	0.0324925	0.006415	2.44781	2395.41	176.529	-0.030435	103.368	199.058	1178.49	0.0470475	7.73788	0.43619	99.3674	0.0270275	0.378745	8.4473	97.4183	0.577785	2.2298	1.29733	5.00806	8.27228	0.0341	0.389792	0.008335	0.498968	1.695	3.61908	0.46028
JUNU7BG9WK	0.0276	0.002405	2.26795	51.777	59.0257	6.5923	71.9539	18.4223	515.485	-0.174465	9.45675	0.56565	140.902	0.03746	1.06439	7.74912	115.191	-0.237805	2.21284	1.7446	1.05468	4.19097	0.01805	0.29992	0.008965	1.56127	2.17596	0.85881	0.55355
SAWYGC898G	0.01754	-0.000805	0.22091	258.678	113.874	12.2153	99.5749	72.1712	962.93	-0.347025	41.0722	3.64105	490.871	0.09271	1.4611	19.3271	163.821	-0.31874	4.31866	4.34535	2.96323	5.16507	0.015245	0.196415	0.02273	4.41894	2.28841	2.79763	0.91576
8TPQHGNUEY	0.01312	0.00179	2.16899	170.281	73.1163	16.6056	98.1922	37.7255	694.112	0.75769	20.4821	0.952355	240.312	0.06335	1.13828	14.3013	255.19	0.13837	3.36061	3.18761	177.098	3.53289	0.02396	0.643465	0.01047	1.12026	1.06726	1.60476	0.625535
4LZNNDVBLS	0.0078975	0.0027975	0.409735	236.923	18.9753	19.3006	167.108	64.1076	376.941	0.13394	19.0021	1.49204	223.129	0.0785225	0.46084	24.3767	129.786	0.16792	1.18392	4.05929	65.4226	1.03562	-0.02288	0.50655	-0.00061	-0.131925	0.58199	1.67827	1.47238
YHQG68Z538	0.022895	0.002015	-0.165435	57.496	39.827	19.6641	136.999	26.4971	443.909	-0.280975	29.3892	3.4521	357.958	0.09371	1.15326	8.22254	189.396	-0.4344	2.47012	2.1805	1.17522	1.45067	0.01568	0.15242	0.004745	0.82576	1.21403	2.59633	0.59597
UNV6G93ZGH	0.0434	-0.00149	0.372605	100.312	167.263	14.3461	150.339	35.7663	1477.06	-0.09938	11.1776	0.83735	191.929	0.0475	0.8738	17.9998	177.646	0.024185	4.33973	3.35803	-3.0779	5.59802	0.12538	-0.835245	0.009	1.19105	2.01079	1.9724	0.97987
94S4X4CC85	0.01864	0.0014	2.11377	124.307	90.3743	3.70698	151.788	27.7821	726.305	-0.02441	10.4612	0.60901	165.064	0.02854	0.57924	8.26094	126.665	-0.3442	2.34891	1.92491	11.8338	4.2724	-0.00631	0.23161	-0.00197	-0.812415	1.68457	0.443075	0.48655
F4DMMLUW8M	0.009695	0.003905	2.63292	56.5285	21.0321	6.16258	107.731	37.1038	201.222	-0.280195	18.7765	0.727295	192.717	0.047	0.56485	18.2415	118.009	-0.148265	1.05231	4.36165	0.11487	0.52451	0.0141	0.421455	0.003275	0.948225	0.454555	2.05185	0.393265
BZDFRKKSSS	0.0406625	0.0070725	1.24442	347.527	62.3591	10.0773	69.3138	325.382	414.401	0.122732	11.2702	1.23204	131.229	0.0473225	6.23069	33.6114	84.5624	0.11322	2.8602	5.07908	3.89022	2.54652	0.06145	0.28361	0.01928	0.846245	1.79974	4.37923	1.65836
AE4YBKER8A	0.0108125	7.5e-06	0.22676	124.424	124.561	8.36749	78.2093	55.9725	604.986	0.103248	10.0939	1.81542	290.186	0.0544075	0.450635	37.5577	125.224	-0.286045	1.48725	5.85458	54.8518	5.11316	0.017725	0.416085	0.00695	0.407045	2.31578	0.71926	1.01999
EJLY3FX6TW	0.01387	0.00226	-0.09547	62.9292	56.8181	17.3128	190.31	20.3724	633.093	-0.41416	39.8615	3.61851	451.537	0.097605	0.89449	14.5234	171.916	-0.14539	2.76957	3.50695	2.01163	1.59424	0.025165	0.103515	-0.000165	0.87557	-3.36677	0.772945	0.43937
2XM6GRBGMV	0.01974	0.00061	3.01656	435.507	45.9599	10.0226	125.387	125.588	355.099	-0.06436	12.2039	0.77434	155.327	0.04031	0.67453	8.47294	130.149	-0.20367	1.59499	2.24874	0.52327	2.21744	0.012945	0.381605	0.00953	1.97182	0.69765	1.33119	0.45558
PFNFRJZGLA	0.004415	-0.0056	3.38018	72.106	30.1463	11.9346	127.652	34.5668	424.126	0.906865	25.8584	0.91257	261.941	0.067245	1.11045	38.5659	127.914	-0.030815	2.05395	7.90595	5.94114	2.71849	0.016095	0.39894	-0.001055	1.18949	1.8023	0.03976	1.07188
7ZTDPKN9SG	0.01997	0.003405	2.89562	68.8935	42.28	5.91031	146.059	41.9806	292.323	-0.16021	13.9382	0.783765	166.231	0.04705	0.493775	8.58232	132.475	-0.083735	1.30101	2.27286	6.89654	0.823265	0.01165	0.530965	0.003105	1.28845	0.54443	0.941695	0.564865
NXDBUA26RR	0.0113525	-0.0027525	0.478625	270.247	38.3611	16.411	138.256	76.4494	401.186	0.120127	21.2172	1.91133	235.715	0.0793125	0.684545	10.8403	164.816	0.528083	1.31458	2.16399	1.42633	1.42603	-0.0560625	0.3853	0.0009875	0.01248	1.52324	1.84435	3.18761
68DXTWPAF6	0.031375	0.00015	1.31184	113.906	54.7725	7.99214	162.621	46.2211	404.381	-0.07224	13.0001	0.996725	173.801	0.04855	0.628185	13.8519	202.212	-0.03177	1.59153	2.45562	-1.74496	2.08103	0.00676	0.56916	-4.5e-05	0.964375	0.77863	1.3374	0.980575
9YEX27SUFU	0.016655	0.000845	2.38212	50.525	59.4186	23.0313	128.765	23.4537	780.868	-0.01659	12.1101	0.98309	196.514	0.04365	0.780085	51.5005	214.842	-0.273305	3.21126	9.3948	2.7174	4.55349	0.0113	0.534705	0.004155	1.54271	1.68185	0.71816	1.31932
CA88SRUKUA	0.011435	0.001765	-0.021965	102.507	73.7931	8.46114	158.208	41.9521	427.125	-0.508905	41.185	6.03061	1014.68	0.10483	1.13802	34.1063	158.797	-0.51824	3.49758	7.12455	23.2199	2.9523	0.01713	0.42233	-6e-05	0.70712	1.2546	1.59794	0.676895
VBWHC2TJEX	0.023175	-0.001085	1.39589	243.239	44.4107	6.88436	145.282	46.3641	345.229	-0.3077	18.6342	0.968915	242.537	0.070745	0.818695	32.7883	182.967	-0.0878	1.94415	7.3603	4.89341	1.72939	0.01815	0.510065	0.004285	1.50658	1.07315	1.39914	1.77841
63ZKJXWUCW	0.0076525	0.0013825	-0.53719	62.7854	61.0344	0.655835	41.0021	20.3313	419.299	0.0494525	5.78406	0.252985	58.2456	0.0184725	0.086805	13.2991	42.0892	-0.01169	0.592187	2.10285	3.86101	2.76502	0.030385	0.284285	0.002435	0.508205	1.51421	0.629395	0.77679
L9AJKCCVUH	0.012045	0.000805	0.100635	79.892	48.7046	12.3145	149.343	24.8981	338.161	-0.41992	28.3833	2.73812	318.567	0.066135	0.94197	16.9718	197.489	-0.47796	1.81086	3.96272	0.728955	1.87149	0.00996	0.099055	0.011995	0.89045	0.79566	1.05553	0.653665
DWYYQN4DFP	0.008125	-0.003655	0.93637	73.3882	23.2357	7.59532	192.071	60.7384	208.765	-0.123855	15.8992	0.86135	196.912	0.050495	0.79912	9.25759	132.972	-0.585685	1.21357	2.27078	4.9246	0.49777	0.013225	0.383995	0.00101	1.59598	0.501235	8.46415	0.61885
RY5APKQPWC	0.043245	0.001745	-0.39923	79.9191	160.835	6.19815	99.0474	31.3358	691.006	-0.22651	10.2239	0.80766	146.818	0.04068	0.48825	15.9777	101.855	-0.22782	2.1595	2.69326	6.49723	3.03097	0.047185	0.498215	0.00332	1.55525	0.567695	1.885	0.60392
ZWFCAU4GCL	0.01345	-0.00293	-0.016175	69.5302	127.025	13.5351	162.085	24.3149	1105.85	-0.36903	33.9006	4.58085	731.198	0.098225	1.54601	69.3277	237.76	-0.36029	5.16336	14.0684	2.58462	6.44097	0.019475	0.2631	0.00721	1.16625	2.98991	0.896645	1.72997
FE28B64YXA	0.01308	-0.00148	1.99272	212.181	43.5127	16.8313	158.653	137.913	488.486	-0.01562	11.3135	1.07229	169.21	0.047755	0.663185	36.2373	268.854	0.109995	2.10304	6.90846	3.61288	2.45018	0.033585	0.54457	0.015385	1.9197	0.83228	4.08756	2.40607
GZN87Z4EFM	0.024865	0.00087	1.30225	1592.25	28.54	14.8963	155.111	289.645	253.5	-0.40257	32.9173	4.54115	473.364	0.07909	1.0251	9.94931	219.28	0.05345	1.8018	2.81341	9.52632	0.66206	0.024995	0.153005	0.01548	0.51482	1.4245	0.486065	1.27341
DBWRGMWKGA	0.00905	-0.00039	3.42057	131.378	35.7873	4.6238	117.155	69.8496	238.558	-0.15537	13.8496	0.77358	158.919	0.03331	0.565115	7.09432	123.07	-0.466205	1.25188	1.91191	2.15928	0.504245	0.039975	0.43834	0.004655	0.675705	0.30358	0.40443	0.572035
DUXPLZP8CZ	0.0170525	-0.0001425	0.68768	77.3395	99.7342	11.8436	165.284	41.502	602.897	0.212578	20.8106	1.84353	200.021	0.0786575	0.434385	13.3695	164.387	0.556983	1.61441	2.5637	3.46024	4.4738	-0.0734925	0.371035	-0.0003725	-0.087105	1.51004	0.252688	2.13514
WT8CJKL7L9	0.01694	0.000575	0.325995	108.564	24.2284	4.57864	82.8181	50.3531	196.116	-0.05119	6.92551	0.83963	96.4561	0.035835	0.358785	7.36449	107.62	-0.110655	0.63909	1.25835	2.60789	0.83644	0.01524	0.314865	0.001185	6.5391	0.364335	0.753955	0.7223
68WHB5G3LD	0.013875	-0.00069	0.53391	273.068	119.838	7.44914	138.958	112.164	396.231	-0.12236	20.2529	0.911775	247.287	0.050135	0.872915	9.09596	158.189	-0.200035	1.80975	2.80488	6.7618	2.41844	0.02536	0.6151	0.004525	1.72762	0.45191	1.88991	0.702345
NLZYDST93D	0.038165	0.005425	-0.51125	73.6288	52.4391	4.52064	114.335	30.0772	341.063	-0.086635	14.8053	0.860005	181.613	0.04677	0.505785	13.6115	116.96	-0.282655	1.10817	2.42398	2.93794	1.4379	0.01835	0.458125	0.00016	0.82428	0.311755	1.76758	0.865045
6G9LGVXXAY	0.043535	0.000595	0.31458	107.578	114.985	6.90402	133.881	42.1057	896.843	-0.23426	12.4719	0.872215	169.28	0.045755	0.799675	32.0382	200.394	0.026185	2.82861	5.31403	-2.27738	5.50711	0.195025	-0.816285	0.01852	0.764235	2.0767	1.55035	0.773685
W77Z5HEYXU	0.0128125	0.0052125	0.49458	68.5796	19.8514	21.3626	131.531	108.393	403.329	0.253	10.9531	1.05533	134.012	0.0463425	0.306835	22.5901	122.7	0.089285	0.974742	3.50297	1.74794	0.672253	-0.04261	0.343095	0.001745	0.010335	0.269375	1.92575	1.12851
6VJDHDD5BX	0.024335	-0.004275	3.54281	217.473	124.223	15.8024	116.777	77.5093	870.062	-0.077095	18.3956	0.968655	253.044	0.06247	1.55486	18.1893	97.6466	0.091115	3.91082	3.73831	1.11591	8.72672	0.032505	0.63117	0.00649	1.50446	2.68322	1.3903	5.7814
GSUK3UB8RE	0.04915	-0.001515	3.37023	162.862	433.713	20.2106	113.248	347.171	2973.96	-0.25108	19.5818	1.48862	509.558	0.11958	9.27914	94.3884	169.325	-0.03728	11.5997	19.9049	1.33855	41.4271	0.03546	0.595425	0.03573	0.870055	13.1422	2.3449	2.73584
7LMQSNK639	0.01521	0.000825	2.53263	71.994	42.4755	6.57458	117.026	33.0378	419.663	-0.17313	15.7461	0.7667	207.516	0.04446	0.57049	28.9379	93.5275	-0.0352	1.52792	6.05317	4.47215	2.19188	0.01705	0.569205	0.008755	1.89195	1.17359	1.01751	1.49688
HMVL4WA36J	0.00694	-0.006385	2.64514	115.886	26.5508	23.6955	162.115	52.4429	293.706	-0.32283	19.8408	0.74418	228.139	0.05451	0.7488	23.7848	150.435	-0.0856	1.34194	4.89624	3.15369	1.02029	0.02193	0.4549	0.003345	2.26312	0.67165	2.29415	1.00591
KE8L8P6N9S	0.0251725	-0.0007125	1.13072	90.6523	70.568	1.041	61.2467	25.3757	476.419	0.0493975	4.89201	0.340985	56.0439	0.0250925	0.21236	6.43466	38.7421	0.272455	0.889722	1.30272	3.63783	3.18714	0.04474	0.22851	0.00308	0.34664	1.48833	1.66111	0.35713
UL2HHMTFHH	0.0144525	0.002115	2.25238	184.113	244.111	-0.470115	106.143	36.2592	1253.73	0.0568525	10.5934	0.624335	120.477	0.0765775	0.881235	5.09451	82.2638	0.529815	2.09858	0.65424	0.678577	9.26864	0.02797	0.482708	0.00392	0.427077	3.3219	1.24282	0.44578
8ZJWPMHDVE	0.0423525	0.0007025	0.02207	123.478	590.44	12.2727	54.0136	43.4314	2327.08	0.263667	9.20779	0.855495	162.484	0.0520725	1.34372	12.1832	171.709	-0.00515	5.69346	2.12938	3.53581	10.6691	0.009855	0.224145	0.01237	0.525055	1.57969	0.232785	0.777245
353M9NXKXU	0.00725	-0.0023	2.4622	267.107	14.5533	5.20076	97.9434	118.995	113.529	-0.110865	7.45967	0.563655	91.659	0.026905	0.29171	10.5253	84.9631	-0.168395	0.53046	2.34333	43.6599	0.324075	0.00388	0.214505	0.00734	1.6116	0.39943	2.33689	0.48645
PJ2KMKLNDR	0.02215	0.003415	0.078915	140.814	449.889	17.6231	180.031	36.3788	1586.41	0.29316	22.6623	2.13491	350.41	0.09165	1.61356	63.4983	145.048	-0.095405	5.77352	13.0799	5.03915	5.58877	0.019225	0.0653	0.01434	1.68291	-3.13641	2.67545	1.41399
BWD2GS6VZ2	0.006945	-0.002165	0.1249	76.4695	34.7843	13.9913	171.077	37.3663	508.796	-0.272795	36.623	5.20702	700.325	0.116225	0.96957	12.8163	140.353	-0.270795	2.86132	3.23576	1.34808	1.60621	0.02449	0.18766	0.032555	2.62195	-3.4619	1.71364	0.658165
5A7HWB5N4H	0.006895	-0.00552	2.41603	69.1485	27.5957	6.79395	109.171	40.239	196.461	-0.215175	19.5627	0.69608	194.75	0.056195	0.581205	28.0055	160.139	-0.60246	1.31586	5.82467	6.04552	0.64261	0.02878	0.419025	0.004895	0.465015	0.466655	0.88983	0.60253
PE5UUYJJLD	0.05992	0.00178	-0.04353	2022.44	419.945	22.5533	138.554	145.343	1257.04	-0.199435	23.8842	2.21651	335.215	0.06164	1.12827	9.67399	143.263	-0.12184	4.41607	2.25655	-0.345185	11.7995	0.01615	0.08833	0.005275	1.5852	0.355215	0.997855	0.41152
2M53R3F6SB	0.007735	0.001355	2.94271	40.1576	20.5427	4.7253	137.273	45.5245	201.434	-0.150825	16.3378	0.806755	178.723	0.04791	0.56122	5.99468	103.531	-0.064775	1.02496	1.59131	0.76212	0.58694	0.01511	0.483925	0.011225	1.50033	0.406255	1.13551	0.460025
TY29XHZQRG	0.029215	0.00392	3.48928	460.521	20.2106	25.629	143.638	450.8	366.659	-0.192335	46.3529	10.2356	2617.46	0.332085	12.9756	11.7743	213.319	-0.392125	10.3201	2.85397	100.313	0.89308	0.11764	1.11356	0.011565	5.73093	1.11514	1.08252	2.55668
F7SALV83B3	0.0185925	0.0017825	0.992855	91.8769	160.474	13.9395	107.194	41.7279	1239.82	0.0935225	15.8354	0.975835	178.06	0.0664525	0.393555	21.8658	124.845	0.268707	2.96998	3.65256	2.53554	9.85363	-0.0767225	0.448925	0.0007425	-0.022895	9.16242	0.740043	1.07292
MYETGZWMWA	0.01981	0.002365	0.23874	61.2897	49.104	27.0278	168.502	34.199	744.623	-0.31985	42.518	3.88034	532.888	0.10452	1.18061	21.9847	139.005	-0.450875	3.34358	5.22563	1.13192	2.86976	0.006985	0.152835	0.018955	-0.258495	-3.11786	1.80139	0.748705
3WZZZ6GWAD	0.038575	0.000525	1.09946	107.39	108.385	14.9979	130.809	42.2749	1185.25	-0.160505	12.3953	1.59223	224.623	0.082335	2.56142	11.9972	185.122	0.131525	4.73419	2.79591	1.35374	6.03376	0.016825	0.19393	0.00422	0.73761	2.2152	1.12773	1.15422
GYVSLN7JVX	0.01415	0.001545	1.48774	79.2148	46.9143	16.5695	186.156	34.7558	434.94	-0.148595	29.1175	1.81795	436.994	0.09023	1.33686	16.4861	175.267	0.10464	2.72054	3.42697	0.684185	0.67637	0.02956	0.928185	0.006315	1.20739	0.51918	0.68155	1.09556
CC8LSDXPAR	0.01066	-0.001995	2.94839	65.6324	149.567	14.145	300.419	24.2265	1136.33	-0.095085	14.3925	0.60142	230.21	0.069415	1.27636	119.231	463.198	-0.35501	4.02834	24.1182	7.60952	7.49984	0.023575	0.356725	0.01991	1.8135	2.1688	-0.138475	5.5895
PYJHFT93Z7	0.014305	-0.00045	1.706	66.7404	161.715	14.1265	131.799	26.0639	1219.45	-0.07558	15.0073	0.93534	215.603	0.05106	0.97493	17.6406	147.672	0.07415	4.54512	3.4247	1.26526	5.85898	0.03424	0.56029	0.001935	1.41113	1.12744	1.01022	0.810635
L7YQ7QHDDX	0.0384125	0.0017125	0.84592	228.225	184.795	1.10593	100.659	67.093	1064.63	0.0938925	9.28203	0.514195	109.06	0.0435325	0.619365	9.87373	117.06	0.367455	1.95203	1.88553	37.9988	9.98195	0.175775	0.384705	0.006455	0.47601	2.76259	2.05708	0.60814
7S5TJY47TW	0.024865	0.002205	2.20768	54.5924	77.7283	7.23475	103.558	27.0414	880.82	-0.083645	6.64217	0.737345	135.39	0.03436	0.42647	11.9567	105.581	-0.20252	2.57788	2.823	3.63273	4.40306	0.0113	0.209315	0.00289	0.95187	2.41967	0.47871	0.478005
8K7NBYBTDD	0.03491	-0.000785	0.174245	79.6868	64.5161	11.3407	160.778	41.0114	645.931	-0.073225	13.6843	1.06248	187.571	0.053135	1.47837	13.9846	180.845	-0.07251	2.35691	2.90219	165.364	3.27763	0.826785	0.664525	0.014995	1.22648	1.68178	1.49905	1.02875
DUZU7Z5BSN	0.0147	-0.00337	0.23105	139.399	57.6778	10.6427	148.11	73.0804	469.046	-0.10874	8.10435	0.697725	130.64	0.029665	0.70074	14.5209	186.853	-0.33509	2.04076	3.61168	6.98604	2.52766	0.017985	0.342125	0.004765	2.17053	0.767415	1.48856	0.694175
F32NGT2KYD	0.02715	-0.005145	3.53263	574.846	22.1692	9.14068	116.722	75.5098	241.937	-0.180445	11.5794	0.7966	146.146	0.044825	0.57663	21.0301	125.605	0.03982	1.11528	4.52389	6.06783	1.87435	0.01028	0.265355	0.000975	1.65315	1.19247	1.29194	0.534775
RARVYAGLS7	0.02709	0.003	2.26873	177.208	79.3463	11.9798	136.071	51.3257	680.505	-0.42005	22.5204	1.19222	295.351	0.06031	1.29359	10.3754	130.776	-0.13956	2.92577	2.73923	1.45091	2.76417	0.016205	0.611345	0.004285	1.43463	1.04032	1.57618	0.70677
W7DNJ6GSDN	0.00878	-0.00112	0.03363	35.2148	137.964	7.27908	63.601	11.075	1283.18	-0.056075	12.7908	1.81265	239.599	0.04202	0.69319	23.929	83.8764	-0.003355	3.77019	5.17837	-0.06357	3.08659	0.007785	0.07053	0.006085	0.861945	0.98154	0.678975	0.487345
TJ5QBG2SLE	0.00768	0.000385	0.066705	234.892	121.65	16.5021	136.048	26.5606	1527.77	-0.305575	26.4382	3.15619	396.442	0.07303	1.3847	33.5446	148.946	-0.200455	5.72665	7.42766	2.11699	8.28286	0.012635	0.089455	0.001785	19.4561	0.332725	2.58689	0.4515
AFA523H6EM	0.0131	0.002985	0.01965	85.4156	36.6314	19.9983	184.921	31.9108	471.275	-0.468985	40.0975	3.26651	451.948	0.093985	0.950725	11.8757	147.503	-0.462845	2.29458	3.00876	3.58024	1.04317	0.02841	0.035705	0.006275	0.34465	-3.16147	2.16711	0.69172
SJ5RVMB2HU	0.026105	-0.000375	0.42474	58.7971	65.8704	10.5653	143.239	27.1272	411.989	-0.11059	11.8187	0.697595	125.104	0.029845	6.7668	11.8708	161.681	-0.260135	4.47873	3.26238	0.721715	2.08995	-0.014425	0.20301	0.00127	-0.02243	0.586445	0.6262	0.561905
8Z944ARV4W	0.029115	0.00181	0.24919	118.474	58.1987	6.29679	174.092	81.2763	394.017	-0.07887	15.7801	1.07534	218.891	0.07378	0.659035	10.5686	150.809	-0.039465	1.53273	2.34187	-2.57994	1.19442	0.01079	0.54745	0.027095	1.15326	0.454705	2.21299	1.09638
U3492HULKR	0.009845	0.00022	3.31767	116.169	129.979	8.66516	153.11	46.2261	747.891	-0.32065	28.8787	1.20803	356.454	0.072015	1.61608	7.82386	156.855	-0.03405	2.94828	2.15236	0.9313	4.86723	0.01972	0.815495	-0.00153	0.714205	1.01978	1.96398	0.74662
KYUF77ADMC	0.010845	-0.001025	0.62615	120.369	214.876	10.1489	124.605	33.5821	1318.76	-0.02952	25.2003	2.80709	366.177	0.065985	1.08523	12.8184	382.626	-0.099465	4.57798	3.24909	0.9896	5.18658	0.01218	0.15636	0.01569	0.26562	1.13743	1.36826	0.885235
VXQJD7QZGX	0.006295	0.00203	1.8655	45.2688	27.5072	5.87702	81.4326	29.1921	268.411	-0.224425	14.5463	0.7104	178.76	0.046565	0.51914	8.31683	76.1437	-0.22602	1.11249	1.9802	6.54657	0.889795	0.00381	0.366185	0.00401	0.582385	0.39842	0.92485	0.615805
4JZCXPVPRT	0.01194	0.002445	1.99104	212.466	75.6252	14.5722	110.534	44.692	621.866	-0.07377	11.0295	0.906945	156.172	0.04213	0.635425	19.8299	118.875	-0.04579	2.51118	3.81603	0.65444	1.76136	0.00304	0.359235	0.006175	1.92674	0.556225	0.38671	0.648295
DRFUBKG5TE	0.0313525	0.00491	2.23791	371.079	40.8875	5.21372	122.955	332.25	441.778	0.0805075	13.2928	1.09414	149.32	0.0543275	0.970835	16.2705	127.845	0.54711	1.39063	2.53435	5.70243	2.71052	0.03911	0.563773	0.0135	11.8561	1.58098	2.75466	1.23634
6TBX5PMGRW	0.01464	-0.001845	0.48287	243.634	32.0106	12.818	103.271	2083.31	567.55	-0.105625	13.2889	1.29546	145.66	0.051155	1.418	11.7188	127.78	-0.12059	2.45058	2.8231	6.61225	2.86205	0.022805	0.16435	0.00736	2.14456	-1.97691	1.0931	2.72025
RDYEZA9ZLP	0.0147625	0.00567	2.72085	133.435	103.207	13.9338	144.084	40.8959	955.23	0.0593325	6.18515	0.63132	75.0516	0.0317075	0.578825	15.3087	55.1263	0.678975	1.52708	2.34196	17.2049	4.62889	0.029265	0.236547	0.007685	0.421967	1.40941	4.01775	0.713265
PQGWAJDNQF	0.049305	0.00249	2.86882	253.811	95.2375	17.0907	159.862	82.4071	691.328	-0.09731	15.2128	1.09157	194.311	0.049725	0.80139	24.7772	165.298	-0.03934	3.02949	5.07592	2.20099	4.6173	0.02961	0.490565	0.006395	17.114	3.06771	0.89636	0.79801
XAVA8DL2UW	0.01046	0.000475	-0.20715	70.2531	117.371	15.9083	183.878	20.4229	987.7	-0.1873	38.5823	3.61897	496.616	0.09467	1.28148	17.8397	140.724	-0.51491	4.36446	4.04468	10.6408	6.30941	-0.004475	0.10138	0.0001	-0.914385	1.91861	0.61882	0.613685
WPMQJEQV9U	0.0100475	0.0021275	0.602115	99.9103	125.514	11.7359	88.3962	31.257	1198.79	0.0901575	15.2689	1.21467	184.642	0.0597925	0.45254	9.07157	121.598	0.116127	2.72888	1.88029	-0.029305	6.76924	-0.0522325	0.275705	-3.25e-05	-0.02068	1.62034	0.653558	1.19874
G93JZ8A3FY	0.016305	-0.003435	3.69279	65.5447	167.303	11.5455	187.733	41.9029	551.175	-0.146335	14.6511	0.921005	201.592	0.04912	1.01004	15.4583	213.813	-0.510955	2.12772	3.7307	1.57835	11.1748	0.020735	0.38238	0.002325	0.359655	2.67423	1.67677	1.15799
MEHXRMDQR8	0.0097	0.002785	0.013885	88.8692	37.4013	182.561	203.324	23.6727	744.508	-0.239525	40.8219	3.28374	510.697	0.105485	1.08952	15.4523	131.861	-0.58538	3.51523	3.80041	13.2507	1.88674	0.04556	0.12605	0.00239	0.351195	-3.30898	1.72959	0.565345
UN5YSNDWBR	0.02418	-0.00621	1.56414	166.893	93.2219	7.9017	116.323	301.019	374.055	-0.07022	10.4373	1.0337	139.837	0.04623	0.55125	5.71448	175.437	-0.32361	1.21163	1.43646	4.55981	2.33768	0.01793	0.444855	0.00856	2.81336	0.540625	2.42286	0.903285
CDV62WEYNS	0.0112975	0.0018575	0.482265	112.359	40.4774	11.8858	116.047	45.5663	471.61	0.08761	12.8939	1.00846	149.397	0.0716525	0.38212	21.9345	145.789	-0.30142	0.990067	3.59087	84.21	1.85875	0.197095	0.450075	-0.00288	-0.01619	0.812905	1.63569	0.814095
57YKWJNMLF	0.016855	-0.005145	3.53828	292.764	151.998	12.418	128.712	66.0836	1681.01	-0.30105	18.3471	0.94327	336.315	0.06351	3.02058	64.4198	198.336	-0.020085	5.84954	12.5468	1.7306	11.1892	0.018955	0.5449	0.01033	2.09437	4.09793	0.86423	1.09342
QPPTYS6F9Y	0.017915	0.00058	2.55603	66.7558	48.7031	7.43537	122.102	62.1892	523.905	-0.27187	11.7719	0.66039	159.146	0.040365	0.47997	9.64654	137.288	-0.177745	1.88661	2.38114	0.070985	2.68794	0.01045	0.365635	0.002505	0.875825	0.520505	1.20304	0.49299
CFALX7KBPX	0.0107275	-0.0014325	1.77582	74.8658	35.2999	14.7318	118.715	63.0763	429.344	0.106012	9.88062	0.7352	117.74	0.0550225	-0.030105	10.5111	129.367	0.359793	1.07074	2.20368	0.318725	1.46355	-0.0361525	0.315135	-0.0030825	0.03272	0.48963	0.623138	0.569902
JWPSZK4GNY	0.0273225	0.0014125	0.396125	76.2043	37.5036	1.49864	70.5146	24.8289	355.496	0.0919525	10.3155	0.50222	112.365	0.0353225	0.23985	8.26635	84.7065	0.244005	0.665992	1.6474	7.72726	2.01085	0.14543	0.521115	0.0156	0.808685	0.62269	2.53488	0.568455
67W7JUUTLV	0.051655	-0.00294	0.310695	143.901	56.8614	21.2276	143.559	108.566	427.274	0.24799	23.1644	2.52633	281.814	0.048475	0.709955	9.07564	166.048	-0.39092	2.07662	2.51942	47.024	1.41382	0.00158	0.03415	0.011505	0.061295	0.97873	3.33472	0.628415
YATG8Z25YE	0.00993	-0.00082	0.92356	74.1827	16.0932	13.2055	138.202	126.285	248.917	-0.24031	21.8042	1.19602	264.405	0.05667	0.77532	22.6015	165.649	-0.44115	1.53786	5.08136	4.77675	0.6927	-0.00317	0.51401	0.00223	-0.06612	0.427265	1.13062	1.99041
RBMPJUH7AP	0.03265	-0.003295	-0.495585	47.2698	91.8161	10.0129	165.376	21.5775	571.407	0.020285	7.00103	0.72199	108.128	0.04582	0.487255	95.7906	167.164	-0.011195	1.94935	15.6902	88.4324	2.0901	0.01261	-1.07028	0.0037	1.65082	0.529215	3.4019	0.88212
38EK2N778T	0.011965	0.003535	0.12164	58.3095	30.3627	11.9518	133.689	42.633	319.212	-0.149375	13.5356	0.870285	181.001	0.046315	0.61017	13.5593	138.691	-0.06378	1.467	2.99126	1.90308	1.00893	0.01079	0.347895	0.00573	2.07241	0.605335	1.53934	0.502985
PXFU5YQ89F	0.0176475	0.0014375	0.64979	54.1699	24.7436	12.2293	91.9677	52.4128	250.47	0.07159	8.95978	0.912935	104.478	0.0552925	0.132785	4.3645	88.9295	0.22767	0.507707	0.949967	1.76874	0.772593	-0.052885	0.28735	-0.005135	0.500365	0.26445	0.820372	0.69199
GGG3T7PVUR	0.0232025	0.0030575	0.415385	337.814	104.928	2.74597	108.46	138.375	1074.39	0.0948675	12.0114	0.39093	126.596	0.0324925	0.442025	13.5182	115.513	0.450535	2.35414	2.40886	1.69114	7.62035	0.038035	0.322635	0.01086	0.671695	1.66216	0.81823	0.742335
TUADLUKT3K	0.02135	0	0.67076	105.911	185.512	35.1752	127.787	32.4803	719.065	-0.196045	25.4845	2.82492	346.097	0.16695	0.851555	24.4078	158.996	-0.120865	2.72112	5.34633	10.9161	6.5623	-0.00856	0.07018	0.005815	-0.84468	2.25365	1.26287	0.941505
EKY2EM9UXT	0.0261925	-0.0006825	1.30218	85.5289	110.861	1.57647	97.1748	28.3567	216.516	0.0816375	11.1627	0.80913	94.1601	0.0303625	0.150735	10.6383	105.201	0.0225	0.794098	2.29396	6.60161	2.2964	0.02699	0.23671	0.006595	0.61666	0.85652	0.77041	1.43792
HSMEP84AFP	0.00595	-0.001615	-0.0889	42.7543	28.52	6.76145	118.212	45.6878	253.239	-0.360275	31.9013	3.48142	355.172	0.066535	0.95655	7.25165	160.548	-0.174835	1.61711	2.05554	1.47307	0.73208	0.014065	0.11252	0.00064	0.943765	0.704175	2.44432	0.539075
362VEM7LVH	0.03996	-0.002235	1.19379	182.768	29.8073	17.8731	149.587	79.3405	378.676	-0.190125	24.0177	2.07032	487.357	0.08809	0.93121	9.6158	172.002	0.05643	2.54373	2.17968	1.98005	0.71932	0.02506	0.80375	0.00715	1.469	0.48587	1.07824	0.858025
78RA875L8X	0.0146025	0.0013475	1.60682	136.983	23.5392	20.4119	114.502	115.702	439.082	0.16239	15.7647	1.25463	151.633	0.0556475	0.376675	16.2923	135.378	0.292275	0.798207	3.06325	1.72043	0.925787	0.00073	0.373305	0.02852	-0.406685	0.427575	0.591468	0.7732
SPC3BT4Q9D	0.0092925	0.0043675	1.2957	245.625	59.7253	18.4863	169.563	204.203	507.565	0.29097	13.2583	1.30445	160.183	0.0545625	0.488715	12.8974	184.252	0.093215	1.39786	2.51629	0.53483	0.997243	-0.06594	0.432055	-0.002095	-0.615755	0.29277	1.17532	0.865425
LG9SKVZT4D	0.02296	-0.00281	-0.42017	66.1082	87.8067	12.7219	156.564	14.5899	646.62	-0.297635	24.7619	2.81022	328.436	0.073795	0.68287	10.1721	165.383	-0.319865	2.48752	2.64702	-0.310935	2.51421	0.020115	0.16846	0.003965	1.44451	0.893495	1.85465	0.36178
2VFTFMMW89	0.0363425	-0.0005875	-0.070335	125.424	18.5721	3.0425	33.7861	61.9746	102.726	0.0720425	10.4407	1.02978	91.6596	0.0426125	0.28309	7.43604	37.3156	-0.53572	0.452952	1.31447	2.12604	0.381032	0.159995	0.320775	0.068045	3.43125	0.761035	0.612745	2.04949
7MNNBGKDE7	0.020855	0.00031	1.88333	60.8758	100.757	22.1713	119.405	36.1568	946.632	-0.40353	29.8938	1.34878	404.004	0.09839	1.62612	13.6724	141.212	0.126845	4.55971	2.97649	5.05952	9.38245	0.031865	0.85511	0.0123	1.16948	3.90064	0.99933	0.85514
5TH5ZM6EF9	0.02271	-0.000845	0.69629	88.3084	30.1565	18.236	112.722	41.4324	263.96	-0.09649	8.58542	0.81443	118.375	0.0309	0.53229	9.51643	146.38	-0.05833	1.06295	2.29488	1.48182	1.19555	0.01526	0.277665	0.00622	0.975935	0.786385	1.64713	0.419295
TD7P4Z9K2U	0.0114	0.0033	2.66078	51.6698	55.4969	21.2254	117.769	27.2987	526.068	-0.002265	14.5193	0.95993	200.24	0.05256	0.666925	16.0259	146.727	0.15222	2.43261	3.40924	0.452	1.49685	0.02565	0.51442	0.01252	0.73047	0.454535	0.059095	1.14414
V85PFL3YPP	0.0194825	-0.0013175	0.78585	137.606	118.105	14.7045	116.339	71.0984	862.361	0.09616	12.7179	0.804475	160.238	0.137903	0.581435	7.52737	112.824	0.334935	1.77153	1.31463	0.810085	4.71012	-0.03137	0.388575	-0.00115	-0.65004	0.75442	1.24947	0.4781
SGLVQ8T9Z9	0.014385	-0.00227	0.987815	202.054	23.9133	14.4983	126.773	80.4881	272.241	-0.02708	8.05368	0.676935	106.207	0.029745	0.76428	13.2932	152.644	-0.08833	1.38106	3.03023	3.79653	1.38498	0.017025	0.403365	0.00598	3.83894	1.74321	1.90241	0.59605
EAM3EWGPVP	0.047135	0.001755	0.711605	108.538	240.454	12.5279	71.2336	33.4176	2575.7	0.018305	8.20857	0.963195	278.136	0.100205	1.82885	27.5405	165.854	0.04603	7.948	5.47719	-1.82019	15.093	0.01025	0.11764	0.05777	0.981275	4.31006	0.68241	1.65687
ED3V42WVXL	0.01475	1e-05	0.671645	179.447	78.6044	9.10427	165.123	59.1803	505.302	-0.23048	27.1189	1.99313	308.061	0.070885	1.44779	22.75	191.456	-0.3733	2.61909	5.21929	25.3265	2.38816	0.029405	0.356025	0.005305	1.18277	1.1118	4.95237	2.15603
33ZYBM3AUR	0.00879	0.00139	0.254325	253.356	58.9476	7.50779	110.111	35.5501	419.059	-0.271595	31.5415	3.05036	354.9	0.08152	0.808455	9.86905	153.431	-0.185395	1.75259	2.6052	19.2612	2.05241	0.01818	0.118345	0.00574	0.65515	0.75907	0.250445	0.519135
R2SCUVAA7Y	0.01043	1e-05	0.668295	103.774	72.0788	9.74117	136.491	36.8983	527.123	-0.200405	17.9698	3.19483	373.26	0.0617	0.693575	10.6551	138.182	0.14843	2.42395	2.54124	-1.38997	3.27606	0.01386	0.073705	0.00359	1.47229	1.32611	1.51236	0.38096
EVTXJXUTUE	0.013325	0.003105	-0.30776	61.459	40.1029	6.95847	170.187	30.2177	577.035	-0.24522	17.8889	0.946735	219.742	0.067655	0.7939	48.8961	180.211	-0.200275	1.98651	8.14442	2.41767	2.85304	0.014565	0.567505	0.01143	0.866625	0.88441	1.49327	1.06549
9SVDC8JT6G	0.01273	0.00417	3.2931	288.21	131.462	14.557	125.675	59.7372	944.328	-0.098155	13.122	0.929965	183.996	0.05106	0.829115	17.8001	118.16	-0.17845	3.75491	3.53057	1.74577	4.37008	0.04713	0.494635	0.003815	2.60485	0.942805	0.856255	0.89423
6M568ENXCP	0.03627	-0.00173	3.22768	64.382	72.3178	5.24205	89.8399	29.9062	752.266	-0.310415	23.0358	0.71078	237.605	0.06648	1.22933	14.4685	123.211	-0.13997	2.98654	3.27132	5.44168	3.27709	0.024295	0.46306	0.006925	1.4181	0.918505	0.48404	0.409685
ANGVFP5V5L	0.023935	-0.005535	2.40864	126.758	45.307	5.79598	163.468	72.5555	321.399	-0.10508	10.2793	0.790115	140.712	0.043875	0.51225	11.5253	132.676	-0.209705	1.15141	2.17707	-0.03343	1.28915	0.047965	0.42664	0.00548	1.64752	0.604095	1.74442	0.638275
BWLBLM34CR	0.00405	-0.004545	3.20077	40.5781	63.5509	11.9548	158.928	20.7862	341.522	-0.22602	19.7727	1.12637	234.231	0.06044	1.05408	7.28327	154.902	-0.20084	1.70489	2.07011	1.17885	0.62885	-0.005595	1.26989	-0.00046	-0.643755	0.555735	0.76196	0.693765
4N5CAUAFF6	0.00757	-0.00163	2.796	36.5285	24.3167	6.21068	97.7376	17.7341	300.632	-0.192765	9.24876	0.70363	152.025	0.038945	0.40497	11.8685	100.039	-0.125875	1.16427	2.57805	2.9908	0.93969	0.01892	0.235485	0.002025	0.927605	0.39553	0.430005	0.23732
83MWUS32FE	0.01385	0.00215	0.39317	119.407	82.8349	18.8023	147.799	42.7321	1086.91	-0.118495	18.5759	2.06925	269.286	0.058045	0.896835	11.413	119.455	-0.101685	3.80211	2.86966	5.83389	4.33615	0.013545	0.05639	0.006605	3.98072	-2.89935	1.00266	0.985545
MZVR5R8EA7	0.009915	0.001095	0.360935	36.0194	35.7559	8.9299	94.8499	12.4922	256.037	-0.11712	21.1616	2.65754	255.832	0.05401	0.54347	9.80851	135.235	-0.321505	1.45241	2.48877	0.072545	0.75832	0.027235	0.07629	0.00082	0.773425	1.21993	0.459115	0.34663
6MQYA9FX2J	0.01765	-0.00038	-0.108855	101.57	158.328	19.8177	142.616	34.7142	1576.47	-0.27896	31.7871	3.37724	505.194	0.080175	1.28279	29.0042	141.467	-0.551355	6.0647	6.11491	8.21691	8.35469	0.013405	0.6825	0.003925	-0.04479	-2.6235	2.15509	0.918435
NUTKR9ZHKC	0.006225	-0.00154	3.22083	91.819	21.4158	10.1403	106.116	29.7743	170.397	-0.22286	16.4157	0.96838	200.256	0.04901	1.01974	7.33427	128.726	0.0461	1.07277	1.83287	2.67759	0.609705	0.02436	0.409215	0.00982	0.97503	0.328555	1.30884	0.701185
7BKA78GXW8	0.01797	0.00237	2.16045	119.02	157.332	19.7606	154.467	74.7406	994.237	-0.081645	18.0925	1.25978	263.338	0.06882	1.39353	24.028	190.517	0.115895	4.24233	4.50753	1.605	6.88021	0.027015	0.627415	0.01343	1.30104	4.30189	2.0863	1.20063
FMUQJBQGLV	0.017275	0.000535	1.12205	125.432	155.163	7.3685	94.9079	43.3919	2499.11	-0.124915	13.3515	1.34055	323.996	0.0513	1.31639	10.8729	133	0.141865	7.857	2.31728	1.55884	8.84256	0.013065	0.17746	0.01472	0.3856	4.12447	0.135935	1.5212
MEH97Q3UZG	0.02634	0.00248	2.81957	79.751	150.644	7.69731	140.025	27.9487	1083.44	-0.106175	18.7952	0.78299	255.889	0.04869	1.05007	10.3996	193.679	-0.534135	3.63973	2.61084	2.20819	9.46304	0.09964	0.469065	0.00376	0.6828	5.08373	1.4063	0.450755
N2BGR5QVGW	0.01537	0.00316	3.34441	69.1058	30.304	9.28161	120.703	32.8813	184.214	-0.198495	15.55	1.12181	187.287	0.046755	0.890625	16.6999	184.672	0.034965	1.14831	3.91003	611.209	0.910265	0.018365	0.50246	7e-05	1.10778	0.570365	0.943055	1.33704
23V9SF3S6A	0.037425	0.002325	2.73906	600.818	104.968	5.35973	106.349	42.9197	985.339	-0.10178	13.6819	0.58602	203.709	0.04995	0.892285	11.7546	121.79	-0.124925	3.0444	2.84244	1.41489	5.83207	0.02107	0.521975	0.001265	1.2192	2.54749	0.660005	0.63598
W7SXKQP32E	0.013005	0.00347	2.78207	99.0496	182.279	10.6816	113.951	34.3687	691.44	-0.30183	22.1198	0.91374	284.159	0.058075	0.935455	7.28313	145.485	-0.116935	2.47103	1.77843	-0.201785	3.18227	0.02567	0.6609	0.0005	0.5228	0.46095	0.602635	0.510095
NAZLGSNTJK	0.00846	-0.000205	2.45128	91.202	250.568	10.2667	95.222	26.7529	1771.54	-0.497555	26.6632	1.70733	418.898	0.08599	1.88015	34.4622	344.062	-0.152685	5.84089	7.54935	2.59451	10.0541	0.017145	0.684645	0.013395	1.01863	2.4214	1.12983	0.95064
UPBQB38HTX	0.04623	-0.003845	1.1862	135.955	29.3437	18.2865	149.385	56.6476	396.924	-0.110425	20.1564	1.14514	235.169	0.06574	2.3742	16.6327	141.895	0.067985	2.89457	3.48601	4.5556	1.19559	0.016005	0.671485	0.006355	1.10492	1.22407	0.98856	1.01573
5CR32ZJ6WT	0.012995	0.00133	0.395015	74.4765	44.6047	6.61883	131.613	39.5701	338.796	-0.00704	8.44539	0.5884	130.223	0.030555	0.459665	13.9685	129.571	-0.06539	1.57772	3.2944	0.189485	1.67589	0.01458	0.332125	-0.00097	1.15524	0.493955	1.34292	0.459455
GESC9RPHEB	0.0295175	0.0037325	1.24057	261.7	189.825	17.4082	124.125	85.0848	1373.33	0.116345	21.2423	3.28628	242.238	0.0875975	1.58287	26.9114	144.939	-0.09334	2.98119	4.13649	2.68994	8.11342	-0.049175	0.430795	0.002855	-0.31553	2.16423	2.95515	3.5837
HL4H9MHZDM	0.03801	-0.001715	2.79301	109.224	132.769	5.87937	115.77	30.5006	1012.52	-0.057955	11.1857	0.551465	185.091	0.044065	0.66368	14.7029	154.21	-0.11615	3.13349	3.32986	0.6325	4.60998	0.021565	0.41687	0.00715	1.85979	0.849135	2.88926	0.531135
NGXBBKTM22	0.01054	0.00196	0.764695	88.7378	41.7416	10.3606	165.14	87.7176	281.478	-0.115735	22.5502	2.42076	259.393	0.054445	0.64229	15.1689	155.033	-0.26822	1.38773	3.67708	1.96989	1.09794	0.07631	0.09015	-0.00128	0.2571	0.83349	2.89525	0.738395
TG3WKCE2W9	0.05055	-0.001175	1.01046	109.488	198.844	16.5337	115.982	33.9547	1151.04	-0.232195	16.4558	0.93432	255.202	0.06236	1.21701	45.9928	158.38	0.112915	4.54589	8.44613	3.24963	8.28523	0.02945	0.65674	0.00265	2.50176	1.56184	1.51322	2.97907
WXHZJHLLKM	0.01768	-0.00394	1.87123	190.37	19.8703	21.7997	156.396	180.038	346.108	-0.180205	24.3982	1.90142	302.03	0.09925	1.47104	10.4367	156.856	0.06206	2.36267	2.55092	46.4868	0.860465	0.02312	0.788165	0.010395	1.17971	0.7646	1.1117	1.19077
8KBKAG56TX	0.00628	-0.00287	2.27546	66.1698	25.12	6.1715	139.381	35.233	203.141	-0.38578	18.6513	1.20423	235.553	0.05285	0.727445	10.646	152.536	-0.60589	1.20856	2.73866	1.38081	0.685935	0.00208	0.54642	0.004155	0.25992	0.32511	1.96267	0.904555
WVNE7CKG9U	0.01965	0.00375	0.306355	179.272	195.246	5.03277	107.167	28.0645	1197.4	-0.203345	13.499	0.648855	213.126	0.04319	0.81148	8.22791	120.582	-0.169525	4.45918	1.96399	1.02029	7.33418	0.01249	0.320225	0.004025	2.29272	1.26227	1.15693	0.362985
BS2J4E436G	0.0129125	-1.25e-05	1.1185	270.998	140.227	22.1804	202.13	71.2457	1363.09	0.084685	11.8141	0.820725	158.66	0.122883	1.60798	42.9986	159.687	0.55537	3.22536	7.03496	0.83857	6.5489	-0.007905	0.318075	0.003445	-0.15836	1.35912	0.893718	0.942815
DWV6E9VP5A	0.0068625	-0.0004075	-0.069035	44.2956	33.5015	12.6815	90.2001	19.5778	332.301	0.03815	4.18593	0.619015	55.6945	0.0283075	0.0333	4.81899	96.9633	0.09339	1.0091	0.960048	0.722265	1.26869	-0.073035	0.133465	-0.001935	-0.60432	0.547495	1.28414	0.401065
YJDNQSFRCH	0.010515	0.001665	2.28051	65.0263	142.649	5.94611	124.711	25.0741	1172.17	-0.230305	16.782	0.74271	258.37	0.05218	1.03438	38.4468	126.034	-0.11717	4.333	8.05054	4.15	7.29577	0.01433	0.467815	0.007755	2.44076	3.02058	2.01011	1.66285
LMN72V6P9F	0.01165	-0.002305	0.04123	60.7467	46.1123	8.42886	92.8922	36.663	406.144	-0.067975	6.06359	0.575395	105.388	0.028415	0.6991	10.4552	184.3	-0.239585	1.87343	2.63532	3.39499	2.45927	0.0108	0.26953	-9.5e-05	1.26604	1.12567	0.888875	0.62734
7Y6B3DGNUB	0.01396	0.0005	0.052405	161.271	179.718	9.5652	66.7749	48.6365	1248.75	-0.16989	11.3697	0.740645	209.95	0.05118	1.41782	10.6876	151.068	-0.00449	4.49272	2.4581	35.1843	8.72359	0.009805	0.458835	0.005695	1.58367	4.47917	0.777015	0.42777
7843JMSQF8	0.011695	-0.000995	0.91731	90.4293	91.3661	11.3542	131.898	48.5744	482.533	-0.5275	36.2694	3.30913	402.544	0.075985	1.05875	18.0273	140.768	-0.524265	2.7338	4.08097	0.940385	3.46445	0.0106	0.08582	0.005085	-0.59472	1.76107	1.56957	0.79065
W6SBESBU57	0.0258475	-0.0016325	0.4601	429.089	77.1204	5.6907	34.8454	99.466	349.14	0.0722675	6.63146	0.213305	75.7289	0.0239425	0.31388	19.0762	37.0206	-0.110515	0.791857	3.30418	3.12664	3.90509	0.20455	0.36707	0.005135	0.236845	1.12511	0.38584	0.70099
8YDJSBKM9P	0.011455	0.002385	2.84843	117.346	78.9191	5.86123	119.741	29.836	517.35	-0.305505	20.2112	0.896935	242.254	0.0544	3.01869	16.4016	133.864	-0.139085	2.60473	3.67386	0.251655	2.60955	0.015905	0.710695	0.00434	1.09848	0.874745	1.45021	0.627635
L3R9HS48S2	0.013	-0.00022	3.24631	42.3336	22.8446	17.8415	143.738	24.8466	177.127	-0.04304	13.79	0.956735	163.728	0.046875	0.59365	12.3628	170.395	-0.146595	1.13261	3.42765	1.85747	0.63222	0.008875	0.24555	0.00601	-0.73782	0.492505	1.50358	1.1483
4LDLMRAFY9	0.024045	0.000795	2.805	58.3723	78.4849	5.94543	169.171	23.3368	720.362	-0.0951	14.1626	0.64216	193.326	0.031215	0.735485	9.72551	128.101	-0.446975	2.51476	2.16892	0.99252	3.44975	0.01401	0.305225	0.00568	0.52393	1.08965	0.948105	0.57566
ZQVYYWALL8	0.0144	0.00018	2.74844	130.653	71.1016	10.3163	143.701	79.0332	876.58	-0.30677	24.4183	2.49389	320.769	0.058545	0.868965	22.2409	173.45	0.144995	2.98365	5.11478	1.12007	5.22203	0.018505	0.16352	0.0015	0.75073	1.05807	1.96839	0.533245
E3RY9SVL3E	0.0092125	0.0004625	0.02604	74.2684	123.077	12.6663	117.497	26.0769	933.836	0.151338	13.2456	0.94367	164.906	0.0583425	0.07223	16.0261	173.981	0.493663	2.29133	2.88029	0.035105	5.14876	-0.104832	0.416355	-0.0021425	-0.209465	1.07715	2.19457	0.739043
2MVQDV2Y6M	0.00944	0	1.02385	66.0799	54.3296	16.666	168.134	30.9312	527.667	-0.15803	15.1392	0.855025	182.585	0.05307	0.571355	13.0329	156.281	0.13069	2.06881	2.81126	0.710085	2.12233	0.04081	0.469595	0.003085	1.1791	0.954005	1.83512	0.725465
RAU7HDQDPY	0.012455	0.00019	-0.016185	68.7774	51.2484	17.3698	169.873	30.9975	854.601	0.040025	21.8733	2.02691	292.786	0.059845	0.74879	13.6276	138.074	-0.305555	3.32875	3.56167	-0.210095	1.93038	0.00514	0.12396	0.006755	1.89905	-3.16991	1.23742	0.42143
E53ULRRG8H	0.010195	-0.001215	0.08712	69.5832	46.0564	9.47865	162.534	38.0445	280.37	0.0088	12.8646	0.776465	180.089	0.052075	0.61689	7.17746	234.71	-0.05747	1.41539	2.1943	1.64867	0.62045	0.012715	0.51971	0.002405	0.660695	0.26571	1.88431	0.63523
CYZNFSF27S	0.04259	-0.00032	-0.482605	109.277	105.952	5.98313	136.311	33.9915	734.248	-0.033245	8.8554	0.732135	132.589	0.036145	0.83589	28.4331	178.29	-0.32566	2.12974	4.68652	9.6691	3.96529	0.0382	0.570055	0.001715	1.35851	0.934115	0.885685	0.91497
TTQMRS4RHM	0.007915	-0.0049	0.10037	54.1994	163.356	8.27939	111.437	10.787	807.441	-0.09241	28.0345	3.24148	350.2	0.069475	1.23608	11.8212	132.19	-0.266655	3.44337	2.70522	-1.06255	3.6392	0.01161	0.089285	0.00227	0.445975	1.14433	0.981105	0.47788
NZL35ZESCX	0.0196775	-0.0001375	1.18877	139.146	50.5777	13.9856	109.584	68.2413	424.434	0.11911	18.9534	1.52386	190.557	0.0728425	0.54146	15.0957	173.038	-0.025115	1.00112	2.53364	0.507845	1.66093	-0.03954	0.60212	0.001865	2.14938	0.85482	2.68573	0.93684
3T3RVVU9NB	0.011	0.002225	0.164935	91.9809	32.1391	8.65602	141.115	34.1284	207.767	-0.362315	19.516	1.10896	229.103	0.05506	0.91439	14.7863	133.383	-0.165175	1.58915	3.93305	2.45918	0.84983	0.01478	0.435545	0.006595	1.52259	0.51282	1.76835	0.61265
GEZSRK3VSY	0.017115	-0.00353	0.977415	145.32	80.9299	11.5355	133.832	31.9926	374.74	0.09243	38.9363	3.1904	406.959	0.069965	0.878375	10.0179	150.057	-0.485405	2.24515	2.51631	143.325	1.55923	0.002865	0.05783	0.002145	-0.80359	1.58605	2.54144	0.39213
ZB6GFJ7RDR	0.0116475	-0.0003225	0.5263	222.823	19.5412	16.0035	134.891	255.889	360.935	0.10397	16.5863	1.36503	183.164	0.0590175	0.398805	11.5929	120.123	0.135345	0.926992	2.12562	2.6837	0.707078	-0.008585	0.427745	-0.000345	-0.520975	0.477085	1.05306	1.29401
U83CNTA2KG	0.01911	0.000785	0.103075	49.844	18.5909	9.29058	133.194	31.2235	228.747	-0.16204	13.3834	0.97971	196.888	0.04284	0.644235	46.8299	187.291	-0.181085	1.4737	9.91936	3.13314	0.37916	0.02707	0.492215	0.00515	3.60269	0.32899	0.571175	1.75594
B7NR2FHKSN	0.02289	-0.005245	-0.11989	387.826	197.13	7.56177	116.384	65.237	981.095	-0.09079	8.75363	0.6816	185.376	0.04117	0.87206	17.0732	157.12	-0.259505	2.86645	3.04554	0.41329	3.76383	0.014605	0.4237	0.007405	0.8318	0.54361	1.71779	0.503415
LQ7VWJYRFS	0.002765	-0.00175	2.25807	235.154	88.6348	15.0017	143.113	54.7873	486.696	-0.32219	18.5871	0.7368	228.858	0.04543	0.7497	12.489	127.624	-0.13726	1.99187	3.16952	6.03658	2.62382	0.01616	0.52235	-0.00175	0.79075	0.60519	1.3257	0.59831
DZYNLUTWGN	0.0240125	0.000625	1.52333	100.332	69.23	0.20881	139.982	38.7959	399.727	0.336842	15.6154	0.907805	135.358	0.0380125	0.37528	9.11532	185.389	0.447995	0.773643	1.68276	0.865433	1.4493	0.012515	0.493878	0.007145	2.04931	0.410465	8.54515	0.722885
CTJTATFBUU	0.02709	0.00248	-0.362035	206.701	26.2948	10.6234	119.747	164.721	236.456	-0.135085	15.1715	1.16873	159.849	0.38815	0.768675	8.09057	182.373	-0.235535	0.96694	1.80046	3.92084	0.904055	0.02351	0.50031	0.00633	7.29604	0.62351	2.12644	1.08713
4CQCNFS4GX	0.020695	-0.00738	0.574785	69.9044	33.4246	87.7359	183.048	36.9287	214.39	-0.269185	17.2685	1.15765	180.199	0.050455	0.77995	24.4928	194.641	-0.226615	0.847395	4.49196	0.521495	0.60789	0.02542	0.589995	0.002835	1.1582	1.05367	2.56151	0.870595
B9SXRZ3TTM	0.036405	0.003735	0.569345	72.8866	36.5468	6.82264	153.767	60.2624	289.255	-0.07483	11.5809	0.637725	151.374	0.034645	0.62124	11.1792	163.998	-0.21579	1.51084	2.59836	3.29697	0.876705	0.024425	0.39856	0.000765	1.06332	0.411255	0.71178	0.56031
7BS722NNMC	0.017025	0.00235	0.42002	105.871	47.3491	17.4821	119.876	39.8961	357.62	-0.03262	39.1856	3.76105	428.357	0.087115	0.98574	39.5623	247.01	-0.30884	2.1976	8.46401	0.845875	1.06353	0.01264	0.11474	0.002555	1.01985	1.17348	2.5205	0.727925
PTYD4SXPWW	0.088665	0.00378	6.35544	642.239	83.2432	11.9113	93.0103	297.023	671.021	-0.06271	10.8342	2.10465	306.486	0.072695	1.64195	18.2469	138.347	-0.23304	2.56017	2.77336	22.7663	4.08085	0.35994	35.178	0.03189	1.11692	2.32994	0.46773	0.86791
XQSGY4FUM2	0.01288	-0.00309	0.333685	96.3572	161.208	17.2348	185.98	58.1401	858.196	-0.579035	49.2384	4.03207	589.215	0.10066	1.07147	27.6607	151.662	-0.263475	4.08695	6.15981	92.5799	4.00185	0.023165	0.63983	0.004355	1.15897	-3.25351	1.93464	0.70762
65WYNEMDRD	0.176345	0.00546	0.67347	94.6068	24.4449	14.1669	105.269	85.8454	243.244	-0.151045	14.6161	1.60993	251.375	0.049965	0.70746	10.344	149.011	-0.29201	1.10509	2.70086	1.63777	0.70661	0.011005	1.04137	0.00437	1.67851	0.395595	1.54234	1.2409
F9K4MUU6ZN	0.0118975	0.0040575	2.00882	84.3693	100.573	16.3475	135.941	24.1652	868.441	0.103093	14.7712	1.02276	201.024	0.0498475	0.643495	20.0086	109.22	0.416623	2.44283	3.86798	2.41358	3.80387	0.0404325	0.662375	-0.0025775	0.552565	1.80371	0.960647	0.797013
JD8D5UQTHT	0.0163825	0.002935	3.15838	333.55	47.2621	3.22921	228.513	155.785	266.455	0.0920125	13.3325	1.48593	133.66	0.0443775	0.500585	10.3898	113.717	0.46367	0.898742	1.91529	2.29688	1.63959	0.014585	0.316532	0.00523	4.51785	1.26364	1.62695	2.11739
SQLXK62435	0.0132725	0.0001175	1.54106	153.186	36.1645	13.3602	141.047	36.2379	403.79	0.0771975	13.0161	1.60811	137.775	0.0533025	0.346525	10.2812	166.443	0.320537	1.23028	2.23024	1.49668	0.905485	-0.0105975	0.230945	-0.0008075	0.00623	0.634915	0.335437	2.31096
FFX4RRV28Z	0.010165	0.001975	6.41402	114.711	122.97	14.4678	200.829	40.5023	554.145	-0.083845	13.0234	1.20351	242.713	0.04288	0.607315	11.5409	130.4	-0.094215	2.65148	2.59341	7.84026	3.5612	0.01866	0.406655	0.00404	2.96552	0.990385	1.35659	0.92367
VSCFEAQ7V3	0.01961	0.00511	-0.08122	104.52	172.71	15.7055	111.593	43.8781	4444.72	-0.27212	14.1149	1.64912	479.813	0.066165	2.73638	158.396	90.92	-0.2728	13.9136	30.5039	13.8969	19.2887	0.04029	0.04443	0.029535	0.865825	4.62073	-0.009	1.48873
F6WH89DEB5	0.0127275	-0.0015275	2.52894	161.667	57.355	16.318	132.257	56.2231	577.223	0.13746	24.2471	1.668	239.29	0.137283	1.14651	19.3488	176.935	0.02522	1.69836	3.46374	1.18861	3.36879	0.032945	0.47226	0.00108	0.27199	1.00471	2.12434	2.80656
M44V97Y3D7	0.01921	0.001395	0.60919	53.9092	142.114	9.79396	120.558	10.9959	1487.2	-0.207445	33.9518	3.19319	454.205	0.07857	2.26517	12.0507	157.4	0.14906	5.49215	2.66335	1.26785	8.25942	0.016745	0.08247	0.00272	0.838135	2.0792	3.78254	0.669675
P88S5N5N7R	0.01432	-0.00055	0.126645	346.229	39.8559	12.6337	124.875	57.0993	537.868	-0.17764	15.0978	1.50808	204.697	0.13558	0.895335	13.5418	144.87	-0.030205	2.28883	3.35127	6.85666	1.62202	0.009915	0.371115	0.00273	-0.366465	-3.38053	1.19012	1.32729
C3UXEQ6V42	0.0073	-0.003735	2.66694	74.3357	32.4667	8.41168	176.083	32.8103	266.051	-0.41447	23.2009	0.907265	242.84	0.051915	0.86675	13.8512	122.157	-0.578955	1.48438	3.19221	101.366	1.12979	0.00503	0.54248	0.01836	20.0855	0.473385	1.57221	0.622305
PZHTWLCGHL	0.0122575	-0.0005925	1.16174	262.402	66.907	16.8215	138.997	73.8003	576.437	0.118555	17.8797	1.58149	183.284	0.0602925	1.29628	8.87458	124.188	0.23898	1.70899	2.09022	1.25124	2.27272	-0.034535	0.2584	-0.00053	-0.42788	0.75176	0.709878	2.59502
2WKLYQ3AVR	0.00922	-0.001925	1.06837	43.4483	27.0118	7.49892	128.98	34.1048	239.58	-0.32246	28.2737	2.75134	318.761	0.071435	0.67551	14.6446	146.24	0.037815	1.51049	3.73197	3.04554	0.7755	0.026425	0.110395	0.004055	0.57718	0.91482	3.55453	0.559805
692Q6EEQAQ	0.01809	0.001955	0.26628	227.614	33.5967	5.33073	117.249	100.14	246.373	0.079565	9.10025	1.10635	96.5195	0.06973	0.56462	5.0984	116.464	-0.06405	0.79359	1.37821	1.0512	0.94929	0.013285	0.349185	0.012885	1.45184	0.61142	2.3826	0.65849
UCYN4UTFLY	0.004585	-0.00459	2.62663	61.5597	239.933	8.92605	151.935	23.0077	1700.03	0.01266	11.4434	0.571425	274.271	0.03633	1.42621	15.7611	138.865	-0.16837	4.68729	3.87941	0.278915	19.1028	0.03164	0.29387	0.000615	0.67162	6.62502	0.695425	0.93158
ZU3GGCH4HW	0.01372	0.000375	0.26542	89.1154	67.6778	11.1706	112.525	29.926	620.729	-0.091345	11.5255	1.62939	170.444	0.038795	0.869695	117.229	322.089	-0.50154	2.41675	23.4143	3.54455	3.18186	0.017425	0.16454	0.008695	-0.234015	2.00786	1.59288	2.26089
EJVSFV3Q8T	0.01263	-0.000655	2.35534	37.3422	160.427	16.486	124.201	22.6381	795.765	-0.12314	14.328	0.595895	207.173	0.04197	0.849065	13.6665	151.347	-0.12882	3.06543	3.29219	0.740915	4.16971	0.01242	0.45712	0.00255	1.36703	0.802175	0.75859	0.433775
N8FB2HTVUW	0.015595	-0.00051	0.770765	137.297	37.617	8.7045	188.902	111.375	263.854	-0.133845	15.08	0.880455	195.236	0.043125	0.91306	8.13678	183.25	-0.079245	1.42415	2.51666	1.49971	0.54343	0.01382	0.934065	0.005155	1.21233	0.38102	1.17605	0.622055
CKJFK82YNR	0.0174075	0.00215	2.00434	117.339	74.6091	0.918845	84.6215	44.0306	431.874	0.0352075	6.0593	0.53021	65.3813	0.0297125	0.222845	7.53254	78.0266	0.618145	0.531277	0.93089	8.09634	2.90634	0.02411	0.267817	0.00662	0.280728	0.971365	3.8845	0.590565
6TXW3X2BJR	0.03232	0.000165	2.82172	88.4208	666.667	10.9523	115.256	29.2248	3522.38	-0.096065	16.0695	1.0316	404.103	0.10683	4.17084	64.1372	202.303	-0.093175	11.3349	12.7363	1.53736	19.5226	0.021825	0.475745	0.014355	1.47238	3.79974	0.432865	0.77995
PERRZPXGC9	0.01056	-0.00069	3.95969	310.258	10.3417	10.4509	107.143	158.904	213.148	-0.058805	14.2269	1.30679	192.479	0.060455	0.92129	8.08854	125.364	-0.267145	1.36118	2.16342	1.83764	0.456655	-0.005425	0.35944	0.01236	-0.645955	0.855485	0.84079	2.57898
83B758X799	0.024725	0.002235	0.08675	105.385	23.9879	13.2554	168.082	53.0171	205.396	-0.22081	12.8503	0.762575	169.589	0.04016	0.59581	11.2447	168.969	-0.1116	1.08441	2.8428	0.584305	0.79084	0.01638	0.65368	0.003685	0.83767	0.64351	1.38285	0.561715
NX8TZKMEN8	0.01433	-0.000525	1.11329	815.613	23.1208	17.3382	137.03	189.009	248.055	-0.280915	23.454	2.17682	268.932	0.09669	1.30151	17.751	181.73	0.009805	1.64876	4.23973	1.19524	1.11661	0.01631	0.588475	0.0071	0.45013	1.43927	1.8602	2.0742
3MQJYFWBBP	0.00985	-0.003425	0.062665	81.2231	20.4839	15.5986	128.377	58.2784	290.497	-0.000585	15.8605	1.1805	212.963	0.054855	0.608705	10.0983	163.167	-0.218865	1.47752	2.79204	2.25659	0.32161	0.029645	0.48918	0.00405	24.2887	-4.10582	4.52345	0.74521
X5T6R9YKTJ	0.024245	0.001225	0.87321	69.441	142.16	12.2987	127.751	28.1491	1416.95	-0.24324	19.6807	2.83899	422.066	0.06092	1.14007	66.5999	176.288	0.011655	4.992	13.4209	4.76651	7.03056	0.016895	0.13176	0.01184	0.90902	2.23104	1.31003	0.95942
8NB2DE2J3L	0.0108175	0.0010675	0.556245	64.94	57.4601	3.30935	108.776	43.8821	215.104	0.0637875	8.5128	0.31172	84.4394	0.0300425	0.022145	7.96641	120.94	0.05465	0.220768	1.44416	34.6261	1.36605	0.02974	0.267835	0.00566	0.560265	0.531285	0.90294	0.50234
5S5ZFMZY35	0.047545	0.0042	1.85155	106.069	61.1981	15.6678	193.2	71.4722	532.058	-0.440355	22.8187	1.42755	281.428	0.078265	1.13919	13.6618	191.074	0.09806	2.58874	3.01869	5.77912	1.27201	0.029415	0.6656	0.003855	1.54268	0.65313	1.51733	1.16498
Q3GCVBCY6A	0.016575	0.004545	1.32879	237.092	377.809	13.8816	96.7296	74.977	3227.13	-0.086675	12.431	1.20677	378.147	0.04938	1.53681	14.9857	97.2333	-0.335605	9.43469	3.0154	2.60781	22.1482	-0.003725	0.111295	0.005775	-1.00991	6.24923	0.347125	1.18402
3MZVCQF67P	0.037165	0.00307	3.19997	77.3167	218.203	9.56202	164.833	30.1407	1398.58	-0.112345	12.185	0.95951	274.263	0.042905	1.22107	62.8564	195.07	0.095135	4.1745	13.2465	2.46565	15.9829	0.030835	0.35775	0.00451	1.03405	12.627	1.16595	0.80133
L4PCABWXX8	0.01049	0.001335	0.09981	57.1312	39.3461	7.14569	95.6836	31.6416	266.883	-0.232335	18.9616	0.89829	216.077	0.057025	1.09766	6.09762	104.514	-0.15965	1.72813	1.90745	4.03344	1.22332	0.00869	0.616565	0.0008	7.20566	0.39044	1.80466	0.91311
HWQXYLNML4	0.01707	0.004275	3.18745	64.8998	201.621	10.5905	83.5147	27.9475	1286.27	-0.30013	19.9961	0.77862	294.305	0.066465	1.59928	12.2848	131.155	-0.227225	4.95961	2.63882	2.23538	8.16047	0.027855	0.605885	0.00903	6.49621	2.26507	0.662665	0.76901
LQBLKTEC4J	0.018835	0.00362	0.33681	121.48	60.1964	12.4754	143.999	45.4793	464.34	-0.288145	20.7719	1.74391	247.558	0.085185	5.39907	9.19196	152.144	-0.285435	3.81993	2.26667	0.99618	1.5784	0.009475	0.250565	0.00305	1.30997	0.92224	0.747945	1.65897
6WA6NLDN5R	0.0125775	-0.0014825	0.508105	166.352	15.7684	19.843	99.9109	89.0666	359.415	0.177407	21.7625	4.20203	839.499	0.144132	0.62947	8.7997	115.193	0.0474675	2.03085	1.69936	1.95737	0.66534	-0.131798	0.71144	-0.0035575	-0.12366	0.408985	0.590098	1.44039
SWRKDRBUVW	0.025805	-0.000585	10.0963	110.5	42.5005	15.0862	116.494	67.6723	558.806	-0.25379	36.1095	3.34965	404.977	0.082835	1.02314	29.3458	150.03	0.052475	2.71814	6.46443	2.84091	2.29322	0.018915	0.16009	0.007075	1.56446	-2.61512	1.74679	0.675865
FS958YBSL7	0.014845	-0.000455	0.630535	116.643	37.1195	6.54359	153.823	72.3833	220.459	-0.137465	12.5031	0.982375	183.594	0.0429	0.603575	9.60468	150.894	-0.088595	1.33022	2.47651	3.87291	0.54985	0.015055	0.46233	0.00019	0.660775	0.414535	2.46783	0.658295
QC9345XQ8D	0.01133	-0.00076	0.703715	93.8185	45.8599	10.7769	167.165	38.6822	375.943	-0.195155	17.7868	0.95195	230.666	0.04644	0.934985	34.0523	172.881	-0.103105	1.97361	7.69116	2.69239	1.6102	0.02436	0.650635	0.00554	1.53039	0.56769	5.05103	0.78902
AS36V6PA3W	0.029685	-0.00024	0.37341	152.594	12.5452	11.2861	101.17	138.576	161.293	-0.10209	8.10469	0.72984	116.57	0.03418	0.37699	6.74783	151.239	-0.21699	0.98708	1.83753	2.96177	0.51737	0.00787	0.30207	-0.0004	1.20569	0.33438	1.88148	0.86349
KA2DMEC9E7	0.014705	0.00647	2.88996	71.5858	38.7807	7.90942	112.443	37.3576	246.087	-0.237015	15.6112	0.795845	180.618	0.05323	0.53594	8.52288	151.331	-0.27035	1.40738	2.1148	0.488865	0.8945	0.01554	0.57949	0.00315	0.879315	0.34058	2.16735	0.491925
7H4G44NLUX	0.0489425	0.002935	1.32601	201.779	41.7187	5.32601	119.355	68.0031	249.965	0.0808925	17.3655	1.66635	151.247	0.0468225	1.01113	10.4017	111.927	0.411425	0.867912	1.67176	4.6441	1.42272	0.0283	1.12871	0.004715	1.05654	1.26128	2.04316	2.35117
R4NNGFKE6F	0.02557	0.00711	1.84168	160.749	98.7137	14.193	175.865	66.2742	1183.85	-0.12253	19.7258	1.0781	270.21	0.06545	1.0521	17.3334	200.768	0.113975	4.61315	3.69321	2.2361	5.21705	0.042295	0.586255	0.003405	1.31276	1.76542	4.09959	0.79356
C8TDYLS6XD	0.0228	-0.000455	0.541565	92.3185	47.6931	7.71393	176.319	60.4392	329.691	-0.14933	11.4391	0.67024	170.964	0.054295	0.579775	17.089	177.394	-0.077565	1.57166	4.11126	0.45259	0.85656	0.01987	0.48791	0.00518	1.4345	0.42351	2.18373	0.60503
MZTQDTWUTB	0.02301	0.0006	0.081765	78.6447	44.1486	11.5672	163.78	36.8475	312.222	-0.347725	32.2016	3.09784	351.65	0.07219	0.80838	10.9003	223.355	-0.41705	1.79338	2.88065	2.03766	0.89375	0.01388	0.10234	0.00688	1.02914	0.932015	3.37168	0.474975
VCNNUX4C77	0.00977	0.00078	-0.08426	266.207	57.0985	21.6226	156.512	64.9536	1168.15	-0.11252	26.569	2.05105	326.062	0.062885	0.98286	42.4773	89.1676	-0.04528	4.3403	9.20599	24.1622	5.90386	0.014035	0.07191	0.007885	1.91143	0.417925	0.64139	5.57845
K6GR7KMHWJ	0.01151	-0.00017	2.49475	155.712	176.108	13.3103	121.747	75.1589	1760.2	-0.211255	22.334	0.864115	359.108	0.089985	2.0902	93.8526	133.126	-0.22286	5.91751	18.3231	6.03471	13.2323	0.017315	0.590945	0.192215	1.02462	5.7983	0.46573	0.99834
YGVQTY4MQ6	0.0202475	0.0043025	1.57024	153.525	207.146	13.9324	159.345	47.6085	1413.94	0.119337	19.9321	1.6678	251.804	0.0748825	0.995965	11.0212	156.769	0.363938	3.71326	2.15622	0.19512	10.8267	-0.0010825	0.35233	0.0032375	0.343925	4.22096	2.68846	2.42809
TF5H92W6B9	0.008215	0.00073	2.97347	208.399	34.2234	7.88816	152.387	60.2387	276.499	-0.37718	26.5051	1.0597	295.654	0.075005	0.89629	11.1259	150.845	-0.298715	1.904	2.78966	1.41986	0.89276	0.01466	0.560165	0.004935	1.1296	0.54448	1.33286	0.63645
LEFLAUNXUT	0.0101775	-0.0021225	0.59038	112.771	44.159	15.9336	133.326	32.8157	513.753	0.127832	17.0675	1.24459	188.498	0.101193	0.175275	10.9761	137.488	0.476253	1.45889	1.85373	70.4732	1.62774	-0.0985425	0.46328	-0.0059875	1.16203	0.40797	1.65221	0.654502
FEWBHPLW3L	0.008025	-0.000805	-0.113515	61.6921	37.0926	12.2188	111.95	37.3023	289.225	-0.062005	6.93484	0.57375	105.042	0.02973	0.467735	8.60111	136.606	-0.06369	1.26736	2.30753	2.5621	1.63827	0.010445	0.282005	0.001395	1.10103	0.38091	1.16985	0.330605
JKJDYK7SUM	0.0278	0.00078	2.05922	51.5471	125.98	11.469	128.33	26.1217	1157.4	-0.25968	12.5917	0.64226	212.83	0.04636	1.00341	98.1091	142.221	-0.189915	3.47546	18.9909	0.13808	4.67729	0.015585	0.26651	0.00712	0.969465	1.32795	1.56564	0.596305
3PTWDYSY94	0.009	0.00258	2.90103	69.335	52.0596	11.4312	191.949	24.3415	491.881	-0.551105	21.0907	1.02328	259.241	0.06059	1.07911	56.2221	152.52	-0.05541	2.07587	11.9379	0.29882	2.4301	0.0165	0.543625	0.00238	1.99568	0.776725	1.02006	1.61302
K2RN266WWW	0.014835	0.001805	0.40331	98.6423	70.085	21.1717	150.431	40.3352	692.098	-0.26882	17.4954	1.13624	239.443	0.06424	1.07379	16.5762	171.512	0.032555	2.23358	3.0867	10.1462	3.36326	0.258395	-0.62763	0.015055	1.65471	1.59362	1.12343	0.719295
FKE5XZ52EP	0.0108175	0.0023475	1.0393	98.2632	45.6289	13.2248	166.403	48.9441	342.36	0.26289	18.0908	1.8258	186.416	0.0617475	0.71303	8.02923	142.957	0.203365	0.950218	1.8507	0.378165	0.747182	0.00484	0.297555	-0.006915	-0.69014	0.77535	1.35522	3.15863
LU27EWPV9S	0.00676	-0.00312	2.6191	53.1271	68.6226	12.9669	140.707	25.2706	481.75	-0.37729	30.225	1.19486	353.879	0.079055	1.2839	22.0912	180.54	-0.19854	2.18924	4.88492	4.29954	3.51506	0.01478	0.81022	-0.001085	1.41659	1.39887	0.913135	0.93013
KR7Q4YFDVC	0.0395725	0.00649	1.84786	122.812	73.5795	2.71922	122.656	35.1111	320.456	0.0387975	8.58884	1.20339	66.5041	0.0312025	0.465065	6.62062	116.595	0.48728	0.642602	0.947045	3.79651	3.74005	0.050015	0.249683	0.00742	1.25692	1.21946	3.58207	1.421
LGNXVJXGD2	0.0084	-0.00198	0.33558	452.773	22.6468	13.013	136.294	253.618	246.907	-0.16263	26.64	2.91658	304.794	0.06092	0.6943	10.367	215.769	-0.504785	1.71235	2.54943	2.33697	0.778075	0.0419	0.083365	0.006585	-0.298815	0.80787	1.22376	0.972205
VC5K277JLE	0.0175	0.000895	-0.322145	205.193	62.3976	8.74415	165.328	76.2568	368.189	-0.050655	10.8547	0.909325	142.963	0.048745	0.569285	9.74156	172.192	-0.09673	1.27662	2.17173	-2.34848	1.86069	0.0106	0.474885	0.00791	0.886205	0.616255	1.88407	0.81999
JQLF8UMQP6	0.02075	-0.004295	-0.123305	72.9564	219.791	13.7542	80.4162	23.1757	1048.96	-0.149585	9.17786	0.62953	154.733	0.041485	0.782455	9.8247	238.927	-0.019405	3.33381	1.77105	0.86026	9.08226	0.009975	0.45334	0.00442	1.34172	3.54035	0.85489	0.59626
2DLVFHG5XJ	0.01435	0.00117	0.14741	42.2163	29.5278	14.6811	120.623	17.8139	415.394	-0.33876	23.8971	2.47729	285.951	0.068655	0.630665	9.12217	132.299	-0.070765	2.05056	2.30953	-0.023075	1.04812	0.02276	0.091545	0.0016	0.910575	-3.45504	1.51423	0.40698
YGN9F8T4Q8	0.01407	1.5e-05	2.88176	51.1042	46.9422	4.16765	96.2087	27.5082	838.96	-0.19503	13.4231	0.63139	192.912	0.039755	1.22813	5.23233	105.262	-0.037905	3.18886	1.23337	5.03564	2.69109	0.01335	0.72443	0.00249	2.24515	0.92861	1.05445	0.436225
XQ3VFGANJJ	0.01297	-0.002845	0.62562	267.974	40.1022	5.59872	91.3243	96.4454	156.699	0.05163	11.2257	1.02707	127.25	0.07092	0.5175	5.8659	149.096	-0.09955	0.869115	1.14263	5.33079	0.81294	0.017485	0.303365	0.00602	0.79349	0.499545	2.2378	0.732975
WBRQRSPVCG	0.028045	0.004995	-0.0103	91.9275	72.6761	12.4331	192.229	58.3324	466.796	-0.18121	19.6358	1.05492	246.335	0.0758	0.70628	16.5907	186.506	-0.25318	1.80743	3.39676	54.0375	1.56216	0.01592	0.709595	0.00803	1.51296	0.772595	2.84593	0.753205
D3SNKVPZUV	0.013205	-0.00075	2.8582	213.167	112.814	7.20111	96.2569	47.5871	792.76	-0.322935	21.5545	0.99626	285.987	0.05645	0.931035	10.7401	144.05	-0.195205	2.99169	2.56722	50.8555	5.99972	0.007085	0.85124	0.00668	1.51107	1.82742	2.42605	1.99754
RFN657XQSH	0.969875	0.00149	1.98965	186.169	114.389	9.18251	194.137	118.974	653.332	-0.19896	17.1498	0.968125	235.416	0.05495	0.813165	17.4004	128.051	-0.123925	2.81485	3.84464	0.656985	5.38901	0.01354	0.705675	0.001395	5.61662	0.91723	0.369825	1.50026
KSRLJR226X	0.00994	0.0042	2.46913	86.5165	30.9651	10.0618	102.661	42.8698	392.257	-0.087345	14.6475	0.624465	170.647	0.047375	0.627595	32.8299	123.25	-0.1685	1.67427	6.86504	0.7846	2.34657	0.012945	0.39378	0.00747	1.76958	1.09707	1.91566	0.549945
NR7M8V5BFB	0.01201	-0.00577	2.91786	176.346	19.9723	7.10041	98.4504	51.1675	180.923	-0.26448	18.0395	0.70423	199.874	0.045795	0.60165	8.8201	96.0993	-0.596535	1.35129	2.11237	2.08516	0.95463	0.037365	0.517805	0.00124	1.19976	1.0958	0.85932	1.0567
BW8QQKJDA5	0.0075675	-0.0029825	0.41	58.5629	54.5797	12.5552	90.5882	33.1342	502.126	0.03808	4.92755	0.68298	64.4659	0.0362875	0.03642	3.21555	89.7686	0.048545	1.08394	0.778783	0.58875	2.10317	-0.069545	0.17558	-0.00398	-0.906635	1.23104	1.04379	0.337865
FSVNXRKG75	0.00825	-0.00083	-0.08243	49.9269	272.051	5.8079	119.179	17.9956	1492.4	0.256725	12.4084	0.609415	238.713	0.053065	0.817325	27.0101	100.29	-0.11483	4.67726	5.63324	0.42864	4.23381	0.006985	0.4198	0.004035	1.77121	0.59487	0.689055	0.479405
8EL535DWTR	0.015755	1e-05	0.186985	49.9732	48.3724	17.7131	127.604	27.0036	607.451	-0.33289	34.962	6.3378	580.07	0.088595	0.81528	7.45059	152.281	-0.10131	3.20904	2.37337	-1.20263	1.83929	0.03571	0.100315	0.005125	1.06333	-3.79702	5.01352	0.38312
7PVJL3JDZN	0.01421	-0.000205	1.80276	86.7134	113.868	7.28761	152.678	37.7346	441.611	-0.05813	18.5465	0.800145	218.224	0.05049	0.84728	14.792	136.217	-0.225095	1.6928	3.37114	51.7016	4.16685	0.011305	0.49751	0.00658	0.49725	2.10534	0.785625	0.58412
YEPZ32QUBF	0.009655	-0.000525	0.15067	66.005	96.7977	6.73638	107.071	17.0167	896.907	-0.404025	32.6638	3.26781	395.693	0.08342	0.99585	142.516	149.408	-0.02375	3.28336	27.2507	2.25548	5.37533	0.012695	0.089795	0.002815	0.517265	3.19317	0.544025	0.605475
5A9APDCEUX	0.00773	0.0004	2.79067	31.1117	47.677	4.29078	92.4697	15.3978	325.283	-0.282355	17.0917	0.69891	199.522	0.055755	0.62956	13.1512	120.227	-0.226095	1.52545	3.07213	1.43294	1.61857	0.01513	0.483015	0.00326	1.24841	0.51352	3.68077	0.452265
PZU2UJZTYS	0.01269	-0.00251	0.450015	156.604	20.0983	12.1723	121.401	156.393	323.522	-0.139665	17.5821	2.5317	366.225	0.06665	1.34448	15.8918	160.253	-0.11353	1.94047	3.28255	1.1279	1.2393	0.01887	0.341745	0.00996	4.83845	1.19531	1.67973	1.78325
L49ZH72DYV	0.03755	0.00119	0.448845	144.554	176.72	7.89046	160.86	48.753	969.503	-0.197535	13.7657	0.962155	208.043	0.04499	0.705635	11.0046	129.95	-0.036295	2.99017	2.18325	0.133245	5.67994	0.018565	0.50521	0.004165	0.75166	1.32534	1.25321	0.77349
V3KVCWJKRX	0.01484	-5e-06	7.47612	128.732	117.061	6.15109	137.106	17.801	943.038	-0.071625	18.337	1.77259	260.213	0.046475	0.71699	9.68719	140.168	-0.219715	3.00285	2.62202	12.7619	5.12176	0.009385	0.07024	0.00045	0.4335	1.07276	0.248775	0.207875
AJ3DL7J75R	0.0087975	0.0011325	0.992005	123.929	18.8852	25.3452	105.293	256.737	427.228	0.120205	15.8317	1.33247	179.467	0.0611725	0.33087	7.34884	130.523	0.06193	1.09468	1.39931	3.33367	1.01276	-0.04716	0.386025	-0.000445	-0.4489	0.33248	1.55908	1.10553
LH2V8BDLBM	0.019985	0.0016	3.75519	1082.11	20.8388	22.3507	140.859	100.427	242.76	-0.196665	15.0628	0.774125	183.956	0.04816	0.87886	9.80831	174.952	-0.128645	1.34994	2.76831	6.16598	0.67669	0.01965	0.380425	0.007735	1.02679	0.455015	1.48734	0.780215
89MFHJNV9Z	0.006505	-0.0018	0.12094	60.0943	35.9043	8.78706	120.346	42.8988	330.312	-0.185865	29.3861	3.11861	334.375	0.067215	0.65589	37.2849	148.835	-0.227595	1.82139	7.71851	0.384515	1.50869	0.017705	0.10233	0.002815	0.47644	1.21124	1.99189	0.67504
X9MB4Q3SPK	0.013065	0.00127	0.03067	129.139	18.0218	18.2922	167.784	60.7123	454.344	-0.188745	38.7176	3.30912	512.863	0.20258	1.23953	30.3858	94.4697	-0.203455	2.60927	7.09905	3.29168	0.97384	0.13867	0.158575	0.012975	20.9389	4.29849	2.20919	5.6192
2DRJ6FNMQZ	0.00611	-0.000465	0.185555	43.6068	35.3497	4.10113	48.7577	49.7755	212.398	0.002485	5.97792	0.42132	75.8169	0.024165	0.5223	4.19863	57.0949	-0.09232	0.817075	1.14216	0.301665	1.22258	0.003375	0.18413	0.00136	0.93876	0.307725	1.76342	0.1701
SYB78CNP2X	0.044215	-0.00437	0.00111	147.969	31.2325	16.7428	163.195	139.453	280.571	-0.20599	24.2771	1.71108	285.349	0.08844	0.882155	21.5871	187.645	-0.282325	1.3867	3.70526	6.4462	0.93908	0.020475	0.644145	0.005265	1.57308	0.895215	1.1738	0.90302
B73MSL3WH8	0.026575	0.001565	0.595675	141.838	53.1251	11.966	111.117	57.4829	431.968	-0.046905	6.51846	0.61658	115.885	0.030725	0.540695	42.2518	245.986	-0.134595	1.79625	9.5257	0.73933	2.09132	0.011925	0.312715	0.007935	4.97728	0.55929	1.38581	0.697575
2JD6L9QDFC	0.01947	-0.004095	3.35354	113.442	59.4605	10.2765	152.683	56.6589	393.484	-0.11362	11.9854	0.762705	156.348	0.03653	0.67931	13.3961	166.778	-0.065865	1.38828	3.30572	3.82157	1.02131	0.015985	0.430525	0.004085	1.93059	0.36556	1.53758	1.19593
AAQBDZHQVR	0.009955	-0.00266	-0.12089	149.493	24.121	9.04463	141.743	50.0111	284.969	-0.38078	27.3499	2.65576	301.002	0.06547	0.65566	9.09033	175.4	-0.164865	1.60638	2.52467	0.75171	0.94088	0.01373	0.101255	-0.002355	0.591625	0.676865	2.47304	0.450885
YGRGKXDSD5	0.011475	0.000835	2.85351	153.737	267.013	7.09108	136.959	28.5621	3031.95	-0.100415	16.8515	0.63416	372.195	0.0641	1.87325	26.3075	144.92	-0.15529	9.21824	5.66739	1.60312	19.4323	0.02538	0.41569	0.036555	1.56551	4.05456	3.01499	0.590015
ZHPMUZ52C4	0.007975	-0.00108	3.36817	121.711	23.6617	12.4609	119.846	70.7261	194.829	-0.187725	16.8522	0.87543	185.848	0.048925	0.89914	19.1358	161.601	0.00495	1.02277	4.44967	5.17508	0.903115	0.019855	0.475475	0.000195	1.19803	0.82971	1.81465	0.78638
9DSTWF6AN8	0.01085	0.00068	2.51908	51.2377	63.8149	16.2316	124.436	34.2385	590.366	-0.06085	21.4597	0.98864	280.35	0.06534	1.03997	9.215	152.173	-0.056185	2.84178	2.38008	0.14478	1.69673	0.022445	0.60674	0.002185	1.27239	0.651895	2.09939	0.80356
55HH56LJQQ	0.010505	4e-05	2.28892	150.204	51.5541	5.49207	88.1256	41.2413	555.883	-0.160925	8.91523	0.541835	126.308	0.03076	0.59538	6.40705	81.4704	-0.10489	1.88601	1.48568	-1.39573	1.98779	0.00614	0.263	0.0029	3.941	0.54719	0.94712	0.340615
4REG3R55MC	0.04015	0.001535	0.62149	108.373	46.7028	9.3704	147.066	50.5819	332.683	-0.1382	15.401	1.06386	222.633	0.04974	0.857865	15.2385	217.867	-0.106935	1.75869	3.71254	1.98314	0.82628	0.016145	0.656015	0.004945	2.00608	0.4688	0.860775	1.34411
6ENUVZYPRB	0.0224825	0.0050075	2.18818	68.5834	39.3054	12.655	121.455	52.7793	394.223	0.0961075	13.9762	1.13114	171.429	0.0580975	0.113695	14.9307	158.651	0.309943	1.23703	2.71703	2.97354	1.5314	0.0422275	0.425315	0.0007775	0.895785	0.492465	1.60539	1.10796
2U6PKCHNTT	0.0251825	0.0014225	-0.12739	176.289	92.6585	1.1146	69.3523	54.0702	641.103	0.0865175	12.308	0.89406	123.734	0.0375625	0.337925	9.95717	134.757	0.0116	1.24478	2.09051	2.20929	3.83763	0.082315	0.273375	0.02264	0.55211	1.89108	1.64925	1.67771
8L2S6AWYNY	0.0086875	0.00216	1.36396	186.085	50.3064	0.525255	134.818	114.4	314.446	0.0778325	11.6094	1.4866	120.196	0.0382425	0.447875	12.6057	101.9	0.47688	0.690007	2.03641	12.2116	2.11816	0.298415	0.280467	0.00658	0.399508	1.24174	1.77147	2.01472
9EYLWT4Z95	0.02986	-0.00114	2.62058	109.497	66.8251	4.92647	129.601	49.0934	387.3	-0.16915	13.2748	0.691935	174.612	0.037745	0.437845	8.60121	118.938	-0.00482	1.55808	2.1703	63.6954	1.96145	0.011785	0.526435	0.007955	1.01862	0.615495	1.24472	0.578035
H8MJFQEMX8	0.021055	0.002095	1.93033	326.539	44.7411	10.9173	138.278	70.7567	400.546	-0.208675	34.1661	3.73546	418.657	0.08084	1.21585	11.7881	171.984	-0.18852	2.09888	2.9101	4.78906	1.79005	-0.000845	0.08282	0.008945	32.2618	1.17556	1.83529	0.794795
648EE3D27E	0.012325	0.002235	0.146855	103.688	52.832	10.7171	163.757	54.432	460.235	-0.268825	20.9	1.92863	236.099	0.06762	5.05124	11.8745	158.125	-0.06312	3.83943	3.10583	-0.16757	1.86149	0.01713	0.247225	0.00387	0.40448	-2.90038	1.74483	2.1991
CCQMXCXR39	0.0686725	0.0063725	2.93533	260.601	329.701	4.0781	97.8202	65.03	1818.99	0.124113	14.9669	1.22908	189.867	0.0779325	2.93304	88.8084	149.895	0.21584	4.56549	12.9105	5.6382	12.3332	0.029995	0.3693	0.01756	0.749795	3.2454	3.84099	2.79146
R84SVKL43K	0.016175	0.00228	-0.072075	82.0921	65.0942	9.37105	79.6895	32.0212	555.184	-0.04196	9.41105	0.66481	144.089	0.031965	0.58017	14.7003	142.195	-0.161725	1.74514	3.20842	0.87951	3.72009	0.00985	0.3399	0.0025	0.491455	1.41887	3.4024	0.472045
H9U4P7VEXM	0.01195	0.002075	5.80662	365.7	45.4168	12.2431	128.36	67.6676	378.166	-0.18893	29.0217	3.10509	399.955	0.070195	0.94285	18.8081	149.03	-0.137905	1.89312	4.21302	4.62031	2.11682	0.012035	0.14334	0.00754	1.06645	1.14228	1.66291	1.14519
LYVVM3N7HZ	0.014775	0.000865	2.74777	140.111	64.9848	16.8626	151.985	43.3656	582.778	-0.21839	19.8326	0.99986	248.277	0.097835	1.22645	20.4028	172.89	0.107595	2.72129	4.11271	2.29698	2.43416	0.019045	0.633395	0.004055	1.65025	1.15096	0.92321	0.84181
EKY5JCK9BS	0.0300375	0.01033	2.35001	82.0354	31.8212	0.465915	109.681	25.4084	122.678	0.0974675	17.8444	1.49582	186.948	0.0641075	0.44523	6.86125	99.2416	0.517045	0.692438	1.03653	4.14215	0.738975	0.047965	0.443698	0.016455	0.851668	0.88322	2.03494	1.7613
5Q5T4B9LE8	0.012995	0.00046	0.386075	869.513	35.822	17.5431	212.755	140.98	248.268	-0.108205	14.7701	0.89234	197.236	0.04164	0.78246	7.50903	180.25	-0.33086	1.58221	2.19617	2.2603	0.731085	-0.001005	0.38822	-0.00028	-0.215495	0.471315	2.75195	0.73792
JWTZWDQQWZ	0.02037	-7e-05	0.14102	60.349	53.8236	12.8376	148.972	23.8492	442.949	-0.105355	12.2165	0.60401	166.489	0.03917	0.918815	35.4114	182.563	-0.172545	1.97476	7.83386	13.473	1.24609	0.02225	0.303495	0.0065	1.19112	0.38297	2.26266	0.552185
XLQTAUJV37	0.018385	0.004105	0.658965	110.68	68.7461	18.839	148.763	55.0941	521.809	-0.03786	10.3061	0.92644	152.408	0.047915	0.563385	11.3318	224.247	-0.292755	1.9114	3.16273	17.3752	2.58819	0.094655	0.30658	0.004195	0.93334	1.41475	0.36147	0.63753
JACCRJZDF7	0.0586475	0.0036125	0.999635	206.829	317.387	20.8978	116.296	37.9372	1745.68	0.09759	11.3106	0.98745	170.354	0.0728925	4.65667	24.2636	158.958	0.057095	4.92191	3.84641	1.70592	12.3527	-0.05683	0.392875	0.006125	-0.42147	6.08933	1.14272	1.1427
N6UFLDXFQW	0.018015	-5e-06	-0.306115	111.568	42.15	15.0689	162.073	53.8229	315.364	-0.23036	33.0611	2.92937	353.048	0.096645	0.83618	17.4354	138.334	-0.341455	1.92797	4.12169	4.63973	1.26862	0.01692	0.12761	0.00236	3.13855	1.12264	1.29887	0.59096
2JYU2PR7Z8	0.011445	-0.00095	0.298015	72.9735	37.9233	16.9357	151.536	72.8768	334.476	-0.110485	12.6226	0.8796	175.332	0.0461	0.714415	21.0507	158.363	-0.110735	1.74577	4.99921	10.2472	1.4371	0.0186	0.43213	0.00287	1.21274	0.69996	4.10096	1.08143
X7F2BP4FQU	0.0081175	-0.0023425	0.96896	64.9208	42.0021	17.0103	127.118	54.3469	392.997	0.087825	8.79073	0.954505	100.713	0.0495425	0.829855	7.99841	148.882	0.086505	0.990003	1.67342	1.31001	0.867193	-0.064495	0.263735	-0.00285	-0.866285	0.31251	2.16327	0.66355
RUES9VAPFN	0.00669	-0.00079	2.66954	79.0511	128.985	7.94566	88.7329	26.1542	1037.07	-0.2226	17.9702	0.834845	257.587	0.053035	0.895095	9.16198	122.238	-0.27388	3.45299	2.14089	-0.583805	9.49331	0.01779	0.5223	0.002065	0.996115	2.2488	0.661145	0.51523
UKRXY6A2PU	0.005365	-0.00288	-0.11942	72.3509	51.6456	15.0099	153.404	18.5871	563.67	-0.338525	42.3244	3.92263	540.288	0.140555	0.917415	18.1085	140.109	-0.240415	3.03653	4.38205	1.63217	1.17291	0.01743	0.14349	0.00478	0.75351	-3.70106	0.598575	0.504335
UUVK698B85	0.009475	0.002415	0.35002	401.626	22.8981	8.16194	105.148	71.5174	327.46	-0.27103	27.4373	3.12559	326.147	0.070135	0.754495	8.78018	156.68	-0.126695	1.65551	2.2361	0.646725	2.01859	0.01611	0.194925	0.002465	1.39768	1.15322	1.5645	0.53458
772QGUVPHQ	0.007265	0.000515	0.077015	73.2025	52.9862	20.7855	135.577	27.8513	584.164	-0.425165	32.1662	3.21686	387.219	0.07275	0.83624	11.5486	169.932	-0.069965	2.77585	2.98135	-0.312235	1.43216	0.010355	0.09991	0.004615	0.916405	-3.72559	1.66608	0.57051
TPM3PHK2XK	0.017635	0.004025	1.39654	249.422	307.754	9.77056	116.073	121.817	1402.83	-0.220085	29.1462	3.64861	608.723	0.079615	1.71255	16.866	174.684	-0.43302	5.38732	3.3462	2.44102	5.32141	0.00642	0.08659	0.005315	-0.896635	1.18632	1.89722	0.922865
KG4ZUU5PDC	0.00899	0.000215	2.03998	58.5453	37.2654	7.46212	125.246	23.653	328.752	-0.098205	8.1701	0.667645	108.523	0.03308	0.46515	9.23347	130.52	-0.25321	0.96568	2.3985	1.67093	1.69075	0.01285	0.33923	0.00601	0.69393	0.756615	0.95266	0.56535
XG3DUZBB3V	0.04217	-0.000635	-0.873165	60.6335	54.493	4.34052	102.921	23.7171	560.113	-0.080635	11.3966	0.789815	160.03	0.04638	0.539995	14.0355	141.867	-0.288695	1.60583	2.20275	4.21783	2.21186	0.028815	0.554145	0.00795	0.80327	1.50034	0.314825	0.693775
BC2GEMGUJX	0.01404	0.003885	1.06015	78.644	423.969	17.0665	159.048	119.156	2111.09	-0.22251	22.493	1.0202	355.386	0.07539	1.44226	49.113	141.971	0.11385	7.48146	8.49441	11.7459	13.1797	0.038625	0.6639	0.007335	0.97213	5.21117	2.96683	1.10327
R7RNTNDQ2B	0.08541	-0.0018	1.72056	1548.69	41.6726	21.0291	176.183	761.494	445.515	-0.13751	23.2258	1.309	244.397	0.068545	2.41833	9.99393	553.139	-0.162615	2.96176	2.47702	3.16409	1.29896	0.02675	0.645415	0.006105	2.71089	1.06912	3.98088	0.747795
DHHFQBZMGY	0.013335	-0.00164	0.153185	72.6235	90.0572	13.282	173.97	31.6024	1176.34	-0.265035	38.4317	2.90759	486.215	0.09225	1.12373	41.6856	152.483	-0.210985	4.59114	8.76558	5.66749	5.77901	0.018505	0.094595	0.003175	0.99749	-1.75709	0.730435	0.963265
KK9YR9CASV	0.0336675	0.0037625	0.090315	66.01	42.1975	2.62319	109.58	21.2377	262.483	0.109503	14.6078	0.503215	144.819	0.0461775	0.22897	11.0605	83.1475	0.38414	0.180287	2.26249	1.59586	1.15852	0.07504	0.51775	0.03067	1.10077	0.806065	1.60413	0.873245
7NM6E4RE8E	0.129445	0.000785	2.70832	147.614	56.6773	7.08246	137.976	104.256	416.125	-0.262575	23.1153	0.976535	281.035	0.060645	0.80342	11.6009	177.303	-0.275525	1.93866	2.77047	3.74966	1.89686	0.014025	0.665585	0.0027	2.25739	0.623205	1.52687	0.690695
MLAAW7E2XW	0.014645	0.0112	0.06446	91.1337	173.221	10.6952	134.228	36.7128	1326.6	-0.0572	8.4496	1.18785	192.721	0.0435	1.42176	25.3673	173.165	-0.0755	4.76999	5.45333	1.24787	16.2464	0.00794	0.44683	0.023905	4.0061	3.74074	1.78605	3.25092
ND6QC3VKWW	0.01353	0.003345	-0.53433	48.4974	33.802	6.40977	137.223	48.3433	242.261	0.015645	9.34894	0.630115	109.931	0.03756	0.425545	10.5248	180.973	-0.446695	0.75425	2.18671	4.41354	0.75401	0.1622	0.522415	0.01193	4.84713	0.329985	1.87675	0.56019
PLWRXV6ZN4	0.0326825	0.0017525	0.797205	159.686	209.542	0.973345	102.299	27.449	1221.37	0.0851325	9.81728	0.355735	123.872	0.0307625	0.32983	7.10183	75.1656	0.263015	2.26571	1.36263	2.99098	7.33914	0.035105	0.29809	0.006955	0.69429	1.42508	3.83522	0.574705
5A5BQRFVRR	0.029495	-0.00093	-0.076265	333.918	174.108	5.29047	102.275	54.2744	1140.75	-0.08727	11.4842	0.686585	172.102	0.0395	0.697445	17.3288	125.764	-0.10474	3.04604	3.02537	2.71325	5.92288	0.020095	0.516715	0.00344	0.72087	0.986435	3.07759	0.592555
RTPRYT45GP	0.0826875	0.0053	2.79398	231.234	113.647	1.22303	95.9649	50.1908	969.516	0.0544725	8.46133	0.544155	103.999	0.0330625	1.64011	11.4828	70.6717	0.54509	2.23903	1.29653	14.0249	11.0664	0.0645	0.513047	0.005835	1.35806	6.17417	1.73538	0.66429
8QF79J5GUZ	0.136685	-0.00214	0.4621	93.7902	48.0668	8.59516	174.153	46.6527	328.669	-0.12139	13.8585	0.79367	170.368	0.041445	1.21701	14.344	199.489	-0.07816	1.97904	3.65076	1.49701	1.13023	0.031105	0.48858	0.00291	1.53405	0.567285	0.820585	0.52356
79QPQPMGDE	0.0282275	0.0047825	-0.63921	85.9845	172.738	1.03799	83.3397	25.4833	1011.8	0.0953775	11.6617	0.39427	145.392	0.0348025	1.08109	12.981	100.094	-0.040335	2.74529	2.42176	1.83788	6.15473	0.036505	0.379165	0.00989	0.45744	1.22233	2.30206	0.54517
4GTGB3XFCU	0.0236	0.00013	2.58639	90.9454	74.1198	11.0748	131.897	60.8019	510.266	-0.30413	23.9395	0.933745	300.493	0.068425	0.99102	12.1607	147.553	-0.268615	2.34101	2.83182	0.279725	1.21595	0.01457	0.67567	0.00329	1.91651	0.359705	1.82659	0.624475
G6VW5EQGNM	0.00898	-0.001505	1.66684	129.887	22.2095	16.5949	126.169	66.2343	314.26	-0.040915	13.3109	0.92116	174.601	0.04867	0.68016	8.21439	178.49	0.13861	1.63906	2.18221	21.4675	0.80289	0.030655	0.437675	-0.00088	0.88048	0.394545	2.55064	1.05927
RPDZWH6XUY	0.046905	-0.005375	-0.17573	865.904	160.012	8.2804	145.492	75.1705	1343.35	-0.0849	11.31	1.11272	167.728	0.06037	0.84889	45.3562	205.417	-0.249295	3.82146	7.74647	0.90617	11.3009	0.02642	0.31807	0.01121	1.19239	4.16409	0.765525	0.92258
6LXT7V9BCJ	0.0173775	0.00259	3.47326	235.845	43.402	3.59665	142.712	72.8413	228.335	0.0985325	18.9229	1.94948	191.092	0.0716725	2.97522	9.18229	123.931	0.52608	1.15889	1.19985	1.98707	0.78508	0.020195	0.408062	0.006075	0.360193	1.23516	1.72096	3.13665
8MQAVLY8LF	0.014875	-0.00139	0.17593	52.1042	62.6953	9.72981	129.508	13.208	520.057	-0.34047	40.4066	3.70392	436.798	0.07702	0.88437	10.2181	183.57	-0.748415	2.65446	2.5631	1.33622	2.19512	0.082775	0.092475	0.002135	0.07383	0.781375	0.943165	0.456055
P9PAVBZ2KS	0.00829	-0.000465	0.40019	186.391	29.8377	11.6388	393.446	46.2265	289.413	-0.042125	8.37919	0.70261	130.559	0.03469	0.49425	8.44218	146.269	-0.30735	1.41265	2.32733	1.9278	0.60173	0.02248	0.37621	0.001135	0.175595	0.367175	1.46902	0.32127
A2UF24RNPX	0.0176	-0.001085	0.30981	61.1248	41.8158	6.34513	171.289	35.0687	252.342	-0.116285	9.5488	0.63956	130.546	0.02673	0.429445	9.91816	165.556	-0.46777	1.2707	2.8229	1.82531	1.11041	0.095265	0.238525	-0.001985	1.64749	0.543705	1.38007	0.379145
4DXWJVYRXG	0.010795	0.00288	2.58915	178.861	24.8683	14.8977	112.591	83.3246	380.274	-0.200935	12.3483	1.03363	191.53	0.046485	0.56968	5.68321	110.976	0.22068	1.74133	1.51331	3.37867	1.46515	0.02006	0.408705	0.003735	0.79378	0.40972	0.940175	0.638345
R89Y5H6KUM	0.00902	-0.00429	0.177605	88.2539	83.283	11.84	149.778	26.7858	624.313	-0.738795	69.6807	5.3651	715.483	0.16842	1.7988	20.6312	200.756	-0.38103	3.71224	4.7148	0.63407	3.22915	0.022275	2.7479	0.00368	0.877515	1.49263	1.56421	0.793805
RPCMLUQAEU	0.023955	-0.00215	0.690635	262.411	151.075	10.1917	132.644	47.4568	789.064	-0.25534	26.9084	2.6661	340.924	0.055485	0.742975	17.3649	257.255	-0.37456	3.53002	4.13792	13.8715	8.39077	-0.009795	1.3371	0.003105	-0.70578	1.89708	1.55095	0.639565
XUFUC44QX5	0.01589	0.000205	2.57195	169.591	29.9663	12.1816	114.215	118.165	359.287	-0.04025	11.7899	0.675395	132.641	0.04896	1.05184	15.5284	114.274	-0.085615	1.44979	3.63619	0.937685	0.93089	0.01467	0.26464	0.004085	1.84113	0.60786	1.19359	0.969605
KMACG4M7ZC	0.00379	-0.00389	3.78754	102.308	23.75	7.13735	141.836	70.2293	194.345	-0.445065	27.8493	1.12441	250.107	0.09183	1.05494	7.62302	141.921	-0.24103	1.50816	2.36206	1.51811	0.55048	0.033885	0.49932	-0.001475	0.51509	0.84522	1.79705	0.644855
AN8NK9BP6A	0.070925	0.00818	0.176445	125.86	27.6287	7.76647	148.036	62.8179	216	-0.10818	13.7679	1.48593	204.724	0.053295	0.5767	10.746	128.406	-0.224795	1.04485	1.91751	1.25625	0.76114	0.074805	0.74563	0.005285	3.11812	0.52595	2.90905	1.14438
V22TF6HQAU	0.01466	-0.001555	-0.104775	170.966	87.0913	10.3483	166.471	85.4794	451.636	-0.225285	17.5387	1.31722	237.471	0.049975	1.13855	52.0377	206.941	-0.236755	2.2686	11.0057	5.72363	1.54914	0.01173	0.55341	0.00011	0.52474	0.80382	2.87261	1.16054
LSVLNB8484	0.0079975	0.0014525	0.659055	146.757	48.1696	16.9254	166.562	43.8768	469.499	0.0547875	6.57113	0.67942	81.1892	0.0477425	-0.00853	27.069	142.638	0.494393	1.12172	4.563	0.85188	1.4703	-0.0863625	0.194835	-0.0039425	0.63282	0.44403	5.2265	0.592148
PP8RUBHMTW	0.0114825	0.0014725	1.40312	165.162	23.9805	13.591	123.215	68.0397	323.003	0.0648625	8.59409	0.82311	104.611	0.0446325	-0.089825	9.31639	128.601	0.406052	0.923837	1.87306	0.42591	0.800525	-0.0737525	0.232215	-0.0039925	-0.07989	0.28625	0.305777	0.562553
FQQEGHJVY9	0.0120175	0.0030825	1.28878	149.713	85.1283	1.93417	78.8582	54.5455	594.855	0.152452	16.43	0.529255	135.275	0.0268325	0.42422	17.4782	81.6015	0.30641	1.52791	2.86411	2.97221	3.67252	0.02379	0.282795	0.003225	0.581365	0.92333	0.49187	0.48779
MZYNEQH4RV	0.01781	0.001395	0.013025	133.52	195.147	10.4097	94.2522	55.7458	1566.35	-0.257605	12.7899	1.38118	247.056	0.05718	1.41046	20.3924	155.6	-0.26851	5.35839	4.26398	0.35282	9.90216	0.013155	0.278895	0.007095	2.64359	3.46591	1.54223	1.08194
RRJP2TXXNE	0.014275	-0.00119	0.15926	75.5001	176.236	9.92769	128.336	45.1684	1321.13	-0.197985	22.1225	2.33412	323.76	0.05335	0.86303	11.1481	124.223	-0.635515	4.54088	2.72478	2.76974	7.65641	0.028245	0.054825	0.007025	0.057125	1.64987	1.31957	0.36357
B6NT9DSW5F	0.012135	-0.00083	0.38349	151.004	56.2235	16.5019	108.793	106.686	807.351	-0.34223	29.403	2.4221	364.022	0.097835	1.50788	8.3597	101.055	-0.230515	3.65556	2.09249	2.59115	3.10053	0.018345	0.492365	0.00951	1.22034	-3.04115	7.20392	0.63874
FUBFPCD7KZ	0.04593	-0.004355	2.94942	75.8538	113.516	8.17366	157.979	29.4479	990.06	-0.120675	11.3469	0.65226	212.538	0.035115	0.731975	14.5457	134.493	-0.09427	2.86902	3.60446	0.42652	8.36698	0.015865	0.317935	0.006905	0.48338	2.57748	0.219495	0.487495
85UHPT3EXN	0.01152	0.00165	0.818885	108.015	76.4266	10.915	235.971	47.1608	643.915	0.00436	17.8768	1.55494	230.256	0.054185	1.42305	11.2255	160.559	-0.091295	2.85025	2.96441	0.20065	2.14091	0.01637	0.221865	0.00304	1.24204	-1.14279	3.16496	1.33151
B4MG96LF8W	0.0443825	0.0070725	2.36785	245.305	532.074	13.2527	34.1439	72.9741	3011.52	0.0889975	8.12041	0.46258	168.236	0.124823	5.94381	190.696	441.585	0.2058	8.00521	28.9577	10.5086	22.0519	0.06246	0.371615	0.07088	2.03699	9.52437	0.289615	1.56731
6JJMJTVLKX	0.025725	0.00021	0.10186	232.295	203.724	12.4014	121.094	68.476	1393.71	-0.090925	11.6586	0.97583	222.53	0.05228	1.46016	27.8022	127.154	-0.11346	4.20111	4.59844	-1.05267	8.53045	0.013645	0.63938	0.008685	0.7552	2.21175	0.643505	0.67345
2ZGMLYFBTZ	0.0196	-0.000595	2.80431	77.1527	53.4173	6.10761	161.43	33.2227	365.444	-0.09412	9.67797	0.776475	135.959	0.036425	0.4614	9.42713	127.118	-0.157685	1.61756	2.52119	1.58366	0.839725	0.008205	0.2331	-1.5e-05	1.36223	0.42445	2.89209	0.37905
JVV3R7ME7N	0.04587	-0.00031	0.060745	93.0144	38.1011	8.1392	155.778	52.8823	257.978	-0.11586	12.9285	0.688045	169.347	0.03683	0.70778	9.62808	158.154	-0.284915	1.42441	2.54669	1.00072	0.610585	0.03417	0.361995	0.002475	1.34618	0.34383	1.58282	0.35124
NBKUCZ5TXJ	0.0179	0.001445	0.340625	99.094	30.9547	8.67854	113.71	52.2121	371.723	-0.352045	21.0575	2.51773	249.549	0.055425	0.70233	7.85227	137.808	-0.07884	1.65537	2.03932	0.45981	1.64928	0.01744	0.098925	0.003115	0.480275	0.91242	1.02632	0.536205
RTD54FH65M	0.03886	0.002865	0.266845	242.236	101.661	8.04599	152.456	155.835	377.296	-0.106165	7.16742	0.800335	107.038	0.046395	0.473925	11.5252	167.732	-0.03221	1.32028	2.59729	26.8199	3.58863	0.01386	-1.05567	0.005595	2.24501	1.44665	4.60218	0.670855
V5SB6RQ4DR	0.009085	-0.001785	3.56124	165.008	40.8756	11.3058	141.914	134.668	399.192	-0.271685	17.3988	1.0028	215.761	0.05491	0.74907	11.8322	131.401	-0.34764	1.60007	2.9048	2.28838	2.09463	0.00239	0.479475	0.000695	-0.53795	1.10052	0.67306	0.58136
6AAJ586JP3	0.00426	-0.003455	2.90261	68.6775	64.3358	6.57306	76.3487	36.2828	413.884	-0.01554	5.80776	0.5041	102.682	0.024615	0.490935	47.3912	85.4815	-0.14588	1.45917	9.70516	3.5532	3.60668	0.01996	0.22882	0.00474	0.617815	0.66469	0.817105	1.16024
ER4TBP2DCT	0.0335775	0.0013875	1.52067	84.0063	48.1712	7.96365	93.0031	45.4553	348.384	0.117472	12.103	0.536005	126.968	0.0422325	0.245915	9.6342	145.125	0.317915	0.575507	1.99041	3.54384	2.17126	0.021435	0.431245	0.00757	0.50973	0.932455	0.51283	0.782415
W6FPCS5NXD	0.0094275	-0.0024425	1.5245	80.2893	112.721	19.5712	125.238	30.4692	457.791	0.100487	14.7047	1.0107	181.028	0.0567925	1.27175	35.9379	119.971	0.405938	1.76217	5.59052	64.2931	2.06439	-0.0162525	0.412415	0.0564225	0.58098	8.27953	2.13545	1.19082
T82LUFH2T7	0.014705	0.0023	0.15622	109.072	58.0395	8.36256	135.333	37.8553	371.459	-0.15164	31.7972	3.09974	348.537	0.074125	0.741295	10.8268	150.341	-0.33479	1.64444	3.05142	1.94461	3.86306	0.019915	0.11174	0.001785	1.81252	2.33621	1.27697	0.39874
BZAQLGW5CS	0.01632	0.001845	0.41187	314.284	200.103	19.8013	132.183	32.5974	1847.82	-0.188375	31.2976	2.82195	465.964	0.098425	1.5576	34.0128	219.707	-0.12464	6.94761	7.48244	-0.571675	9.44674	0.01757	0.092745	0.01477	0.804185	0.22331	0.72205	0.78218
SEDGGT5BFZ	0.013035	-0.000225	2.25414	43.939	62.4266	4.44346	101.938	17.846	549.304	-0.07168	9.86592	0.663705	159.383	0.03229	0.48861	9.99934	129.885	-0.4683	2.0186	2.27433	0.71696	3.18302	-0.00345	0.27167	0.00133	-0.435335	0.769915	0.452185	0.51071
968AJ3BV6P	0.015835	-0.00338	-0.13589	61.6128	102.593	7.95053	113.674	35.3157	1069.58	-0.188825	21.7603	2.01722	301.625	0.05461	1.04577	53.702	206.365	-0.18075	3.77733	10.8118	1.80669	5.73393	0.01194	0.064955	0.012295	0.55201	2.98161	4.16662	1.86532
FWCS4YYV3F	0.0568	-0.00188	2.70636	212.59	195.693	15.2697	153.892	54.5362	1217.22	-0.16704	13.5902	0.91308	226.66	0.050905	0.94927	16.4107	210.858	0.1352	4.8541	3.36401	1.96176	7.74328	0.14943	0.60185	0.012775	1.35617	2.46731	0.73948	4.93332
5JV9RLG39U	0.023275	0.00157	3.17269	142.358	518.08	9.72701	138.931	62.7159	2459.57	-0.08422	17.0546	1.83082	370.138	0.07323	2.0577	31.8994	149.546	-0.504565	7.96052	6.17574	0.724105	10.7898	0.07658	0.21577	0.012735	0.1488	2.98591	0.93391	1.42287
2P3B9HEJZR	0.01384	0.005685	0.38583	63.8979	116.417	11.0241	152.558	34.0385	350.485	-0.17088	17.8967	1.07149	232.711	0.05259	0.816575	9.18694	208.433	-0.23448	1.61586	2.60923	13.0671	2.7101	0.01429	0.625955	0.002625	3.7623	0.630155	1.71584	0.7742
XM6PDGF7E4	0.006155	-0.000145	0.619695	119.123	32.3477	13.2542	90.8725	58.2328	290.742	-0.024465	7.0896	0.889885	93.315	0.03276	0.43544	4.91144	102.427	-0.137455	0.99658	1.54803	0.534335	1.24308	0.010445	0.089335	0.002065	-0.40393	0.72644	0.840035	0.619395
DEUE5L3FN2	0.021335	0.003235	0.312165	53.294	142.685	15.5042	127.088	9.91941	1545.61	-0.108765	18.0092	2.04631	317.934	0.06078	0.87598	9.99094	138.598	-0.078245	5.03194	2.44126	3.449	5.63155	0.00813	0.065075	0.006975	-0.11829	-2.93964	1.56744	0.36391
7H79ZRPHKZ	0.01611	0.00052	0.55086	101.638	22.866	11.9548	89.82	78.541	359.122	-0.168705	13.3108	1.79321	161.339	0.04191	0.47691	8.02155	95.9198	-0.1223	1.29459	2.11153	0.32937	1.11875	0.00988	0.10844	0.00022	0.47427	-3.65062	1.15691	0.32794
4KXLEMX652	0.021015	0.002105	1.20979	175.358	27.2862	8.01692	135.605	39.1363	219.216	-0.23115	37.8661	7.17464	1022.75	0.119125	1.1001	10.6289	173.225	-0.07462	2.68493	2.62382	0.51465	0.55026	0.01988	0.187145	0.00276	0.934255	0.78	1.11355	0.703535
5U9NYWRX66	0.024605	0.000685	0.13499	107.908	113.007	5.37906	146.15	38.1	465.945	-0.201865	11.1965	0.77579	172.141	0.036975	0.61556	12.2468	142.449	-0.287705	1.96839	3.04299	11.7213	3.39749	-0.00527	0.448095	0.00108	-0.46439	0.53694	0.65519	0.506365
8F98WWXENS	0.02464	-0.00227	2.68662	86.352	29.7542	10.8339	143.085	37.9487	332.864	-0.24752	13.5831	0.904	166.148	0.09113	0.61524	7.67412	141.538	-0.128895	1.51772	1.90287	0.393035	0.95656	0.01447	0.3607	3.5e-05	1.71646	0.784615	2.00681	0.45371
7E7HC7E5NG	0.0140275	-0.0014525	0.984145	182.829	163.754	19.8191	160.539	78.9339	1272.17	0.308903	17.3	1.09428	221.415	0.0829925	0.767315	46.8946	256.442	0.475158	3.16528	7.42374	8.31891	4.19277	0.0094125	0.511995	0.0526875	0.05778	1.06983	1.68044	1.77673
FYQXVHL6VQ	0.00844	-0.00412	3.15544	122.653	57.9213	7.95561	165.493	37.7682	421.34	-0.192195	17.273	0.909865	224.73	0.04581	0.859905	12.2387	165.65	-0.25563	1.67514	3.24057	2.68587	2.23899	0.016035	0.433265	0.00473	0.122195	0.54669	1.0138	0.86877
THL52FADJ8	0.0120825	0.0008025	1.20324	76.7136	36.4466	19.1667	142.169	38.7288	356.579	0.09695	10.191	4.00443	465.001	0.0832875	0.41598	8.08232	150.376	-0.021	1.27749	1.55432	1.65324	0.858193	-0.05287	0.40899	0.00716	-0.59426	0.297215	1.06028	0.718085
CH5XNF65S7	0.016565	0.00401	2.7227	86.1437	156.219	18.6701	116.122	38.8126	1115.74	0.2598	14.2462	0.958085	212.898	0.048375	0.945395	16.031	159.106	0.15024	4.60916	3.31454	0.024735	4.35134	0.03691	0.587725	0.007255	1.15485	0.92394	0.98712	0.78529
PCDYZ4CLD5	0.015115	0.001145	0.06252	49.4382	168.527	12.0138	94.2731	31.2721	1422.23	-0.01429	8.3237	0.706575	183.279	0.030185	0.649725	269.776	121.646	-0.28752	3.93486	52.4251	0.610095	11.1519	0.019985	0.201135	0.00322	-0.04305	1.26344	0.79954	1.02465
87X49RBPFV	0.009335	0.003325	2.65361	114.185	267.629	15.61	164.165	53.62	1704.17	0.002565	11.7348	1.01313	228.037	0.05223	1.1764	14.6628	205.813	0.204505	6.69799	3.1575	0.611525	6.7052	0.02398	0.40743	0.008095	1.49775	0.92473	2.24817	0.76398
LNVEGDLP29	0.011215	-0.00346	-0.206895	58.2802	48.9996	15.5928	199.482	23.8994	588.728	-0.35946	36.5422	3.71404	545.06	0.092935	0.871365	128.295	126.983	-0.271325	3.09484	25.7718	8.39209	1.43064	0.022755	0.091775	0.004495	1.36709	-3.47487	0.581865	0.45059
ADFJVUHXXR	0.0162575	-0.0024075	1.7868	420.358	36.914	26.3056	136.606	454.596	390.561	0.128815	27.1764	2.9378	280.871	0.0917725	2.70987	9.34596	157.143	0.12258	1.96551	1.92733	6.61674	1.10346	-0.031825	0.38975	0.00504	-0.01913	1.51391	3.39583	6.84262
HAD54LZDVP	0.0076075	0.0046125	0.027675	194.625	31.8746	22.5866	138.584	80.5139	553.014	0.09448	13.7091	1.26412	230.468	0.0711275	0.3633	11.8264	162.291	0.002765	1.4246	2.47178	20.7205	1.76374	-0.04316	0.34716	-0.000695	-0.69459	1.0931	2.08045	0.84902
5L6JLQXWJ3	0.017045	-0.00196	0.09645	725.256	142.511	13.408	101.458	30.1441	1256.12	-0.217265	28.1312	2.43287	414.169	0.081215	0.965185	32.0141	124.058	-0.01895	4.48648	6.92739	-1.65441	2.91648	0.01772	0.533825	0.00268	0.702095	-3.53741	2.40439	0.450815
MKRBWGPTWC	0.02186	0.00121	0.894495	73.6568	61.1421	5.5797	168.666	28.08	283.709	-0.00077	14.8281	0.78133	175.21	0.038195	0.536615	16.6173	213.193	-0.4449	1.48165	4.35205	2.67299	0.64085	-0.018255	0.346765	0.00047	1.53037	0.262435	1.13809	0.78967
FAW63EHZTD	0.020885	-0.006065	3.24433	105.362	42.299	11.3769	79.7468	28.8988	297.807	-0.118825	7.53615	0.65693	106.154	0.029655	0.48453	10.302	135.278	-0.13927	0.95329	2.88436	1.07761	2.18626	0.015775	0.263155	0.011465	1.8582	3.27377	0.326465	1.25246
JCS7JEKRZE	0.01623	0.003895	2.12986	54.5857	38.6308	17.1044	160.414	33.574	498.361	-0.089295	9.28847	0.78644	124.587	0.070015	0.79424	19.0759	132.647	-0.0313	2.11276	3.95179	1.86346	2.15221	0.007605	0.200505	0.002435	2.07808	0.926075	2.74459	0.982315
BHJP4TD28S	0.03556	0.00255	0.925535	219.251	20.6728	6.48111	141.15	217.672	255.799	-0.0296	9.05531	1.11319	129.806	0.04395	1.98585	8.91115	195.986	-0.05748	1.43128	2.11573	2.91224	0.627315	0.017935	0.412035	0.004095	1.28682	0.334285	1.27937	1.37681
EYGG2CGUY7	0.021525	0.00315	1.37959	39.3177	95.2753	10.0935	97.7818	12.2808	930.356	-0.12133	19.5008	2.88302	366.343	0.057415	1.0469	9.79988	140.061	-0.278335	3.40182	2.29549	0.45901	3.69548	-0.013905	0.024425	0.032755	1.24972	1.20292	0.75959	0.51544
UZXTVLK834	0.010835	0.000145	3.00048	116.104	66.2588	5.17016	81.3839	22.9162	297.248	-0.12577	13.6464	0.778925	269.397	0.04649	0.468735	4.76232	73.7394	-0.174775	1.47671	1.32567	1.24462	1.12247	0.01184	0.52005	0.003975	1.41247	0.220575	1.33126	0.38432
MUK95Q5Y44	0.01826	0.00385	1.34562	172.537	112.701	19.7344	103.168	113.605	905.265	-0.050035	9.649	1.28487	169.784	0.043705	1.08153	10.7342	123.578	0.182895	3.06101	2.73943	7.37295	4.02293	0.017695	0.19658	0.01601	0.47032	1.42711	0.15187	4.516
JUCKZHGD88	0.0402525	0.00257	1.3387	162.393	59.3102	2.73427	108.488	59.6717	283.311	0.0571525	10.455	1.37054	107.788	0.0401825	0.706795	8.36719	96.8121	0.402945	0.637728	1.40488	1.63191	1.86631	0.02671	0.268618	0.00591	1.162	0.989195	0.672508	1.63673
FAEZLQ7STT	0.01993	0.001125	2.93836	125.177	77.2434	15.8202	94.904	104.482	443.815	-0.14923	9.50349	0.56283	131.952	0.03848	1.05069	7.15013	167.99	-0.233795	1.88325	1.63779	-0.83463	3.23876	0.014995	0.33752	0.003595	4.68295	0.812945	0.942475	0.477095
KMJ5QABA5M	0.0476675	0.01198	2.22008	541.051	125.631	16.5004	141.428	322.493	1100.57	0.0766675	7.81199	0.82471	99.9439	0.0441075	1.009	12.3934	187.197	0.38782	2.08117	2.08403	3.38709	7.45263	0.121255	0.388807	0.028325	6.17945	2.49768	2.15659	0.882955
8PQSEG33TV	0.019655	-0.001015	0.63794	99.3068	88.3288	8.15569	120.721	183.99	842.506	-0.099345	10.5156	0.78671	172.142	0.045815	0.791485	11.8899	110.152	-0.09167	2.9405	2.53992	1.3765	5.6617	0.011005	0.31846	0.001535	1.49904	2.12776	1.41829	0.5893
KU8H3YYVTP	0.01263	0.00398	2.67742	52.1423	89.3273	6.98672	106.065	24.5574	571.859	-0.094595	15.9818	0.99725	221.571	0.044085	0.625515	8.30599	152.375	-0.283175	2.22619	2.28561	-0.67561	3.08117	0.04784	0.56241	0.003825	3.66734	1.12088	0.543415	0.4358
K3K6LMYLL9	0.0290225	0.005235	1.30753	149.653	177.627	-0.25165	126.021	33.9034	1002.81	0.0721275	9.98691	1.11369	132.461	0.0399725	0.671655	29.0421	146.343	0.288765	2.29985	4.05255	3.36115	6.63396	0.01106	0.282158	0.00678	0.145288	1.68346	1.08249	2.39673
ZXS39EKBPP	0.010665	0.00158	0.961635	42.2642	151.081	14.0103	142.517	12.5166	925.659	-0.190685	22.6997	2.21551	307.99	0.05845	0.883935	12.3102	163.677	0.125085	3.38646	2.74162	1.45002	6.82709	0.021015	0.281405	0.01404	0.541815	1.68525	2.85282	0.41419
9UPSYS4RT4	0.00848	0.00039	2.43951	73.7541	27.1064	7.25193	158.096	56.0488	331.905	-0.20073	15.2626	0.843735	181.94	0.052005	0.709065	13.4519	133.985	-0.14487	1.38345	3.07882	4.51084	1.29801	0.017855	0.41394	0.00612	0.5108	0.877975	1.66233	0.689735
BSVXBSSPDK	0.019255	0.00197	0.678165	83.3043	57.5099	13.1559	102.312	33.1385	501.004	-0.24701	34.6944	5.99123	745.041	0.09905	1.77524	40.1489	170.139	-0.20063	2.99426	8.06822	3.82594	2.57717	0.026115	0.176385	0.019135	1.46964	2.15387	0.46773	1.49802
8AS8NBW3HV	0.011205	-0.0039	3.12067	436.951	36.7567	23.9389	143.104	100.166	377.877	-0.404135	17.8659	0.95796	218.467	0.061065	1.12842	20.4669	139.93	0.09926	1.51277	4.8204	4.62038	2.4224	0.02106	0.51267	0.003035	1.62658	1.37556	1.27207	0.620485
33WCDJX5P7	0.010105	-0.000135	1.94663	127.401	340.501	16.984	99.3939	49.5928	1288.9	-0.05759	10.9708	1.38542	2813.52	0.35399	2.88896	50.2981	130.233	-0.19883	10.0928	9.08579	0.448235	17.5189	0.022405	0.327345	0.006535	1.0933	6.9485	0.683045	0.68245
EKCQPUYAN2	0.008215	0.00025	0.192535	49.493	95.2227	6.90719	140.757	29.3463	442.85	-0.211005	17.0971	0.79048	212.671	0.05011	0.646285	44.5443	138.534	-0.07704	1.91742	9.09446	10.3342	1.30809	0.009815	0.550225	0.003995	1.70287	0.32907	2.12099	0.688815
CF6APWDC6X	0.01091	0.00303	2.79902	176.468	35.079	11.551	125.997	116.814	250.656	-0.24278	18.9609	1.24739	304.143	0.06585	0.75498	11.6336	142.566	-0.175055	1.4789	3.36982	3.97364	1.48708	0.017185	0.58625	0.006605	2.09099	0.771805	2.379	0.584835
T5BS493RSN	0.0163975	0.0053	1.34767	95.7781	91.7728	-1.36109	64.5412	31.7184	536.26	0.0245025	4.28534	0.91338	51.2773	0.0230275	0.533245	8.19334	60.3394	0.394865	1.22041	1.21355	1.50165	4.94829	0.009215	0.196123	0.00629	0.254408	1.49014	1.41618	0.59298
JQLNVXFYBG	0.021195	-0.003315	-0.13578	103.583	63.0597	6.80105	111.654	128.111	544.552	-0.074755	17.026	0.90143	274.841	0.07134	0.67119	13.1392	106.479	-0.24165	1.59646	2.57505	3.85464	3.31878	0.08777	0.559345	0.004365	0.839945	1.55233	0.772505	0.840035
4N5Q3QDUF2	0.028475	-0.000785	-0.481415	406.831	16.7433	6.55527	96.3099	262.821	182.826	-0.025725	12.3804	1.03325	153.566	0.057815	0.551525	7.47186	102.726	-0.243655	0.68152	1.30189	6.41324	0.6856	0.019675	0.37074	0.009035	0.84385	0.527675	0.22554	1.15606
Z8GGRXPS56	0.0125625	0.000225	4.21835	144.628	16.0557	7.43025	106.473	87.0366	171.417	0.0456425	6.40476	0.7684	82.1399	0.0297075	0.19448	21.0804	96.7894	0.518465	0.375148	3.38813	1.39208	0.987305	0.00357	0.824087	0.00755	5.42553	0.59901	2.28053	2.39637
AT5DE5TXVG	0.0095225	0.0006525	0.50915	120.947	22.2502	25.1157	146.798	172.081	374.835	0.276095	17.4015	1.6205	202.961	0.0728875	0.44606	20.591	166.673	0.00252	0.846128	3.40843	3.30944	1.0554	-0.05932	0.495385	0.00063	-0.437315	98.477	2.21331	1.56181
XMXH8CWUUX	0.024575	0.005695	0.27713	118.917	43.5498	6.2009	128.776	47.8755	341.613	-0.047115	10.36	0.861485	148.224	0.0488	1.87679	15.6294	139.154	-0.127645	1.6712	3.03229	1.83651	2.09977	0.01413	0.542935	0.007675	0.80118	1.08584	1.26382	0.53861
GDXYSUGZSL	0.00815	-0.002335	2.17701	69.906	86.3295	13.6498	132.313	40.8795	444.927	-0.06988	15.6766	0.8142	195.145	0.051305	1.19569	9.31129	144.452	-0.109195	1.92783	2.64352	-0.081415	3.46853	0.015575	0.320515	0.001075	1.12434	1.79517	1.6248	0.420055
BJ6L9VLGTW	0.019	-0.005375	2.58595	186.701	141.643	8.4035	121.245	31.2308	738.543	-0.23626	17.0536	0.927895	236.933	0.049125	0.783575	10.3767	149.313	-0.575275	2.97404	2.3101	0.693495	4.19421	0.02315	0.51731	0.00372	0.129295	1.54033	1.39234	0.50318
GMX8VCTPGA	0.0233025	0.0030725	2.12003	708.506	624.861	23.1964	84.7262	126.045	3664.88	0.0587725	5.70146	0.15725	147.079	0.0535925	5.20885	66.192	13.1921	0.0222	8.50658	10.4541	1.81595	26.6185	0.46877	0.253795	0.03339	0.67009	8.10942	0.26985	0.85237
TQH9CLKZZH	0.0251675	0.00143	2.20711	236.795	36.5016	1.0056	103.736	85.9842	153.976	0.0544925	9.40112	1.29204	96.7825	0.0389275	1.5977	9.05772	85.139	0.33799	0.802037	1.42518	3.90273	1.53765	0.010225	0.208503	0.00156	0.668512	1.24035	2.70897	1.23456
FF734BB672	0.01199	-0.000605	-0.002345	83.0605	136.598	13.7371	177.51	31.5844	789.119	0.01785	18.4907	2.00792	314.512	0.078865	1.22239	35.1458	168.274	-0.35893	3.47506	7.05241	3.01916	2.87841	0.01236	0.304935	0.009905	0.74965	0.96042	0.85676	2.61339
B88Q6696JJ	0.005915	0.002455	1.079	114.195	64.925	9.08216	159.056	41.2213	430.076	-0.087305	18.3953	2.11531	228.608	0.049625	0.69912	7.45528	184.317	0.06445	1.76438	2.18097	1.55241	1.54615	0.01004	0.096395	0.00433	1.77233	0.53933	1.8252	0.406265
SHDVDX82Y9	0.00811	-0.001765	2.47682	43.2664	257.614	6.67034	255.39	19.9079	1434.92	-0.127905	10.3891	0.572225	204.309	0.0345	0.76426	21.8543	158.313	-0.325	4.11489	5.1169	0.891155	8.38008	0.014385	0.279345	0.007915	1.66467	2.08804	0.225225	0.44849
G4EL25ZNYP	0.017325	-0.003185	0.440075	80.6488	140.916	8.25241	103.801	38.2865	804.105	-0.27725	15.9198	1.23905	223.741	0.049245	0.881475	14.3919	135.284	-0.03103	2.83789	3.01701	2.51248	5.65798	0.013195	0.25655	0.00833	0.616065	1.28382	0.88538	1.3549
VBY5BZCZEC	0.0348	0.009935	0.619115	108.286	66.6424	10.1862	98.3687	37.9513	310.037	-0.02026	19.0765	0.96225	221.104	0.05915	0.750135	30.8998	192.789	-0.50386	1.6536	7.00312	2.53261	1.26622	0.04397	0.62919	0.013805	2.18811	0.47529	2.74275	0.989315
EWRZ2UCXUW	0.011845	-0.002555	0.03542	83.2037	629.782	17.9256	123.273	23.3918	2744.04	-0.188765	20.8188	2.29784	451.115	0.06359	1.51597	83.4239	176.468	-0.39072	9.25975	16.7438	5.10315	17.5844	0.023925	0.077095	0.010775	0.691245	3.96254	1.0785	2.57226
MCF9G7K8FX	0.18705	-0.004085	0.048085	109.219	85.0358	10.0042	131.488	135.953	589.575	-0.47389	46.1974	6.73165	1090.89	0.11812	1.14464	13.8361	166.787	-0.44326	3.88591	3.25256	1.37406	3.03583	0.01771	0.264595	0.001735	0.70611	1.45538	2.37989	0.678885
KSSMKYQJT2	0.03212	0.000145	3.33284	146.52	37.0453	12.1329	129.273	94.703	339.351	-0.240695	21.6111	1.02623	240.622	0.06322	0.8869	14.678	161.39	-0.051185	1.64711	3.41811	0.906385	1.24414	0.012855	0.61627	0.003005	1.13057	0.79514	1.36237	1.02263
YWGUZ46GPK	0.032815	0.00101	2.65172	115.882	75.0209	13.6988	150.95	58.293	462.254	-0.04334	17.2246	0.955125	223.503	0.063615	1.91637	12.2852	203.716	-0.256375	2.52826	2.85369	0.90115	1.41608	0.015275	0.535355	0.002925	1.18152	0.747245	4.79616	0.702125
Y62EF98ZGM	0.01215	-0.00138	0.80948	56.365	26.1626	10.7259	101.905	23.9612	280.186	-0.13811	16.6227	0.94076	190.236	0.04576	0.75194	7.55532	256.452	-0.4876	1.36282	2.23648	1.22165	0.683205	0.02182	0.474195	0.004405	0.35096	0.48645	0.852285	0.64342
7PGB4ZASQS	0.0508175	0.005655	2.72531	183.004	120.852	9.66545	82.2473	42.7848	829.49	0.0843525	9.81171	0.92871	114.276	0.0548175	0.92488	17.9789	76.6335	0.234685	1.47236	2.68127	10.9151	6.08147	0.356365	0.476558	0.01038	4.31816	2.12665	0.940338	1.64504
8ABM7NJSY6	0.00789	-0.00315	-0.3095	98.1929	35.828	17.5645	145.974	62.488	472.774	-0.416975	33.5043	4.04662	536.788	0.089465	0.77182	12.7377	129.474	-0.25823	2.66804	3.15556	0.50829	0.811035	0.019875	0.089595	0.004675	0.634445	-3.67888	1.05008	0.45094
QLZK5LF6MG	0.004645	-0.004315	3.43187	42.4646	28.807	6.86209	122.19	29.296	199.353	-0.15591	23.1162	0.899245	243.966	0.05529	0.89459	8.54129	123.896	-0.59859	1.30722	2.64461	2.96591	0.536545	-0.00389	0.48838	0.00727	0.48112	0.578365	0.904245	0.68557
CTG53AAH2N	0.04802	0.00282	1.28237	120.173	46.285	13.1811	175.386	49.1915	388.978	-0.077725	19.9736	0.930535	208.516	0.058895	0.60828	77.0282	153.344	0.126965	1.92101	13.333	2.0651	1.67257	0.02093	0.487125	0.00403	1.19368	0.46799	0.49931	0.800855
MCBUCU9ZRW	0.033375	-0.006485	1.85421	98.9982	132.732	18.2299	109.72	53.3672	779.08	0.297955	8.9779	0.542465	142.722	0.03651	2.00836	28.9775	83.3559	-0.670615	3.17824	6.43251	13.6815	3.34763	0.071125	0.11616	0.0124	7.3468	0.99482	0.18819	5.41502
6QEAFMYYXN	0.0147675	0.0017675	0.71978	774.499	39.8594	19.4664	120.663	319.96	443.5	0.105405	16.555	1.40372	197.579	0.0708475	0.30733	13.3715	105.412	0.070995	1.00095	2.22974	2.09802	2.01556	-0.054385	0.485325	-0.00259	-0.769735	0.62163	0.679427	1.0662
SVZJR9MVS2	0.0344725	0.0030825	1.04478	132.016	27.0947	2.33812	99.0281	41.4856	127.486	0.213177	13.4533	0.821125	251.951	0.0676775	0.22549	5.78608	149.876	-0.19633	0.598272	1.21134	2.70716	0.360567	0.150835	0.62395	0.03387	1.78502	0.384275	2.34436	0.902405
EYCHHUQCCU	0.052245	-0.00057	-0.272895	502.317	182.466	6.64037	116.902	72.2003	428.508	-0.046435	9.37865	1.15932	222.252	0.039715	0.58182	6.6894	139.105	-0.022295	2.05206	1.8839	0.92834	4.12831	0.01295	4.88511	0.00864	0.65052	0.449565	1.30392	0.29192
668WC5Y4PP	0.198325	-0.00648	2.66807	66.6777	118.208	12.7275	109.455	36.6928	1165.07	-0.084115	7.84982	0.41733	163.368	0.039965	0.99527	21.1774	231.685	-0.656805	4.19461	4.67682	9.41895	4.68004	0.031445	0.253735	0.01872	2.40427	1.81125	0.16353	0.37442
6MDT3NEPMW	0.009915	0.00033	0.3672	119.874	26.8541	7.9443	160.787	58.8688	345.492	-0.213725	19.5752	2.07649	228.021	0.048775	0.58774	12.4517	91.1368	-0.0752	1.42244	2.96754	0.45701	2.11749	0.01774	0.107595	0.00341	1.0736	0.9139	3.29977	0.57275
DKWGREEN5C	0.01771	-0.000105	0.032935	116.651	30.2671	14.3922	140.562	48.9773	276.862	-0.08919	18.7138	1.85261	238.182	0.05857	1.08006	32.4929	178.196	-0.15759	1.55852	6.97437	0.37844	0.82194	0.02086	0.20885	0.00406	0.61026	-3.38944	3.98255	1.35014
KX7EBRVUU2	0.016395	-0.00072	0.577675	99.1184	98.3208	11.4542	130.147	180.081	680.911	-0.20652	27.7303	3.05792	336.384	0.06885	0.8414	11.0768	152.983	-0.315405	2.55339	2.73311	0.78156	2.64161	0.02245	0.125445	0.00306	0.141535	1.40799	1.46888	0.439015
JCHCU84CKM	0.024865	0.003115	1.02759	194.571	63.9527	10.2386	169.007	70.8384	352.215	-0.102745	11.8102	0.872305	175.734	0.039895	0.766975	22.632	193.822	-0.17799	1.80499	5.14433	5.63561	2.06492	0.029795	0.51091	0.002295	1.88316	1.13165	0.933355	0.627005
TY53ATFH6X	0.023065	0.00038	0.28269	47.801	40.3378	11.152	119.259	12.9263	286.365	-0.39991	31.7157	4.2705	533.752	0.085905	0.927825	30.8564	199.592	-0.346875	2.00859	6.73982	0.03935	1.06584	0.022815	0.08511	0.00396	1.17078	0.883945	2.26216	0.594745
GKE8QZKCY5	0.013965	0.00042	1.32875	60.1683	95.1524	14.6555	120.205	24.4182	676.796	-0.08567	16.4423	0.862365	209.084	0.056595	1.03126	6.69368	179.74	0.142945	3.03749	1.71553	8.55405	2.50971	0.01706	0.482215	0.00071	5.48287	1.04947	0.497305	0.537945
2DHDN8QXBF	0.014515	-8.5e-05	0.48056	81.3431	37.2134	9.20922	130.158	50.5391	297.47	-0.085165	10.4313	0.91632	166.096	0.03657	0.601155	8.63842	162.301	-0.07371	1.68254	2.29234	2.53293	0.55759	0.015565	0.397505	4e-05	4.97812	0.305765	0.43561	0.364845
L5HQBCRCTS	0.009185	-0.00432	-0.155735	44.3714	28.0641	17.5551	147.225	22.2731	463.161	-0.127605	17.3628	1.90087	214.859	0.05183	0.543925	6.29386	224.952	-0.19411	1.86398	1.98629	0.173695	1.31313	0.01604	0.08089	0.005315	0.54232	-3.73161	1.10258	0.618225
LGZPRU2475	0.0241275	0.0003625	-0.625355	151.969	144.247	0.803055	60.6969	37.8348	931.128	0.0598425	8.29595	0.30739	91.6386	0.0241875	0.26262	7.66264	53.6159	0.022915	1.71962	1.32378	2.36536	4.74041	0.05458	0.30635	0.008705	0.58797	1.15708	1.34693	0.363665
7WW74B3V7S	0.099635	-0.003645	2.27605	37.8735	153.857	6.9459	74.538	22.4917	1177.01	-0.12959	11.2827	0.567595	204.032	0.03416	0.68345	13.1702	85.8794	-0.603895	3.75923	2.89324	2.41055	6.83615	0.005545	1.07377	0.008125	0.42033	1.1297	0.51367	0.354405
GR2V5ZJ7GP	0.261455	-0.00016	3.15376	123.123	12.4262	12.9225	116.307	104.828	148.656	-0.18963	15.9689	0.91249	176.997	0.048855	0.812185	10.1128	117.508	-0.227325	1.3525	2.45465	4.08612	0.53002	0.020935	0.494585	0.001945	2.37813	0.507375	2.13296	0.634645
PWG63M5BVX	0.00869	-0.00265	3.85882	92.7444	244.777	9.03023	138.368	22.7045	1900.07	-0.42855	17.1137	0.803115	332.505	0.07656	1.80831	13.9073	155.995	-0.41435	5.62244	3.26428	0.8457	11.9965	0.008495	0.447065	-0.00099	-0.53323	5.05978	0.567955	0.558295
32DB6F65TM	0.01841	-0.003605	0.149265	91.3577	129.679	10.4268	138.083	45.9138	993.27	-0.085705	16.0064	1.62898	271.474	0.06326	1.01121	12.0715	194.47	-0.343125	3.80645	2.55897	0.444485	2.95595	0.01228	0.381635	0.008315	0.57619	1.0731	0.32712	1.83262
92XCQEHLU3	0.12885	-0.001205	3.83883	266.654	97.0515	6.50258	169.425	43.1036	588.727	-0.359695	26.3213	0.94193	311.522	0.077475	0.8942	11.5069	127.163	-0.208925	2.34179	2.92885	26.7125	2.71063	0.01408	0.65708	0.00177	0.816175	0.83071	1.37231	0.573125
DP4NQDC2KU	0.023785	0.00115	0.63712	58.8339	25.8383	11.4655	92.5628	38.7141	172.4	-0.04378	5.39429	0.69466	71.1401	0.03969	0.34248	6.99968	122.624	-0.13676	0.93969	1.43569	-0.39857	0.5926	0.0105	0.263825	0.00558	0.91288	0.28588	0.48138	0.898315
AL9WQ7LHL7	0.035595	0.00341	2.63753	357.226	227.185	19.3426	144.141	60.5062	1362.37	-0.099985	13.1218	0.867955	212.641	0.039635	1.00407	11.8866	165.707	-0.418225	5.4071	2.66658	13.0943	9.16793	0.04302	0.42811	0.00643	2.29642	1.62363	0.4496	0.554425
ERSQC5X8PH	0.02979	0.002005	2.17209	721.661	19.5917	18.3211	105.556	285.105	200.527	-0.267725	25.5962	2.95069	366.672	0.079085	1.76801	9.93327	180.274	-0.392415	1.83703	2.31269	3.74831	0.70877	0.02073	0.548975	0.01	2.40542	2.1398	3.84542	4.9221
LA2S49NPKX	0.008	-0.0002	2.33163	153.884	81.0186	7.44517	80.049	36.6463	476.398	-0.07979	12.2211	0.611295	161.638	0.0352	1.17812	9.67915	101.744	-0.192305	2.10815	2.31148	-0.346715	2.70329	0.02141	0.245255	-0.0004	0.452645	0.602805	0.824755	0.47315
5U8FX3RLX3	0.0165375	0.0017125	-0.259565	333.408	198.435	3.52809	74.1809	102.306	1449.15	0.104847	13.3952	0.56591	168.616	0.0467825	1.32259	23.9085	92.1038	0.109305	3.4499	3.87527	2.98229	10.551	0.158	0.507015	0.007455	1.73843	4.96152	0.954105	0.76936
589XQN8HHH	0.017955	0.00196	2.65985	103.353	56.0985	8.77659	149.351	71.6853	563.487	-0.240375	16.888	0.671505	204.539	0.037595	0.743075	9.03677	149.642	-0.432525	1.93619	1.90719	2.33842	3.26663	-0.003375	0.34575	0.003305	0.131045	1.88856	0.51797	0.72712
ADFY65ZJ72	0.01825	-0.00218	2.17217	64.6408	149.522	9.72229	121.237	44.6722	1454.01	-0.197015	18.4754	0.898215	298.4	0.056145	1.5046	80.5085	144.243	-0.136905	4.67436	16.1807	1.77131	7.8796	0.014255	0.40132	0.01069	1.42091	4.1212	1.38102	1.07776
EWZJ4WE4AK	0.011275	-0.002725	2.60977	39.755	127.544	8.47472	146.163	19.8351	859.185	-0.357165	26.6071	0.892695	327.835	0.07198	1.37786	71.6009	141.499	-0.18841	3.36479	14.8649	31.5175	6.34123	0.015025	0.675145	0.00481	2.91824	1.27347	1.27401	0.86014
7B35E6LNUF	0.0180975	0.016935	1.84292	59.6832	29.375	0.05436	92.149	31.6122	227.153	0.0452225	7.29527	0.607335	82.0479	0.0335925	0.215935	5.41095	136.244	0.515405	0.586503	0.93279	21.3303	0.52936	0.03973	0.364588	0.010775	0.580327	0.261585	1.1245	0.495085
ZWF8D8EHNW	0.0092975	-0.0027675	1.26845	228.711	14.033	13.2828	82.6753	124.312	249.58	0.0973525	14.494	1.20054	182.714	0.0527825	-0.03226	9.89834	107.54	0.285403	0.699253	1.95052	45.4921	0.646175	-0.0833475	0.394675	-0.0012075	0.089995	0.569575	1.05021	1.0178
LXHTV46YE6	0.044175	0.00305	0.286985	118.575	39.5528	15.3992	112.469	59.6887	371.652	-0.212505	17.7804	1.17298	246.04	0.054465	0.729315	10.5135	161.461	-0.03957	1.63277	2.43701	16.1006	1.44389	0.013965	0.48909	0.00459	0.92843	0.8622	3.43787	0.886635
8FXHW4D8HQ	0.004965	-0.003805	2.12795	107.042	79.2815	10.3456	94.0894	165.699	751.536	-0.39392	22.6069	0.953785	281.194	0.063555	1.25989	17.4329	162.527	-0.563355	2.97483	3.77161	4.93682	5.13444	-0.00214	0.563835	0.00919	1.34493	3.48278	3.4521	0.97027
S9FKTT2QV6	0.011005	0.000895	2.71494	79.1933	104.604	8.05706	131.301	37.2123	363.186	-0.2355	22.7332	1.0492	261.73	0.060285	0.709745	23.7982	150.209	-0.084345	1.73374	5.11085	56.4164	2.87486	0.0133	0.61799	0.00152	1.73358	1.16481	1.72996	1.50906
48UYQZSSJ7	0.0092	0.0027	1.84954	313.921	46.4165	17.7109	172.219	108.72	551.267	-0.17115	15.3489	1.08813	210.115	0.051425	0.757265	9.59026	159.617	-0.072675	2.54406	2.37573	2.4298	1.36549	0.01707	0.50434	0.005985	1.65372	0.65555	0.8093	1.00598
F87JN2RFQE	0.017495	0.002045	-0.03156	160.751	56.8394	13.529	173.853	55.4657	507.382	-0.10516	10.0017	0.695735	167.484	0.035055	0.8983	14.0748	184.351	-0.08622	2.14424	3.75511	1.16064	2.94388	0.01554	0.66397	0.006155	1.98367	1.08913	0.87009	0.58762
NSB4RA6QU2	0.00943	-0.00632	0.32079	191.984	43.5006	9.54716	105.675	49.5742	345.189	-0.15678	17.3113	0.949615	197.567	0.05708	0.666775	8.45209	205.85	-0.213625	1.29674	1.6967	3.31192	1.67824	0.02405	0.46812	0.00775	1.45573	0.495845	0.80077	0.828465
K4RHASTQT4	0.169875	0.004315	0.11389	258.813	441.972	15.4521	163.791	38.4641	2502.96	-0.268715	42.6081	3.33347	622.697	0.10342	2.56433	132.383	125.801	-0.378065	9.14087	27.4992	9.46444	15.145	-0.001565	0.05933	0.016035	3.41059	2.74696	1.2302	2.44317
EAHYECDB3U	0.0076075	0.0029775	-0.26858	74.2972	233.854	16.7947	139.281	41.2012	1345.04	0.238855	5.44053	0.723375	91.0543	0.0391325	0.56957	11.767	121.941	0.086075	2.6659	1.82716	-0.10815	5.6816	-0.07165	0.12622	0.001715	-0.79736	0.913205	1.41889	0.353075
4YM2KUJKXH	0.011965	0.00051	0.068935	71.5468	50.1522	7.99194	172.404	30.6596	475.575	0.04256	13.1401	0.774245	190.71	0.04351	0.83008	15.8556	183.361	-0.022845	2.28156	3.62412	7.99474	1.94305	0.012365	0.440425	0.003895	1.81252	0.654015	3.79625	0.633485
7RS82WKVUF	0.018575	0.00246	2.64895	97.4714	210.261	16.2267	160.606	61.8355	1131.77	0.14218	17.8945	1.2953	274.631	0.05491	1.44338	14.0219	213.836	-0.40465	4.90023	3.16515	10.7911	5.48635	0.04386	0.926085	0.013025	1.83546	1.21847	0.708945	0.936065
CXFWKT7M88	0.020305	0.0006	0.051985	340.234	56.3837	6.9053	146.855	91.2455	332.004	-0.11596	16.5183	0.843985	204.992	0.044605	0.703	8.39413	193.864	-0.09195	1.65133	2.68917	0.600205	1.16731	0.02515	0.640175	0.001315	0.899	0.482175	2.54079	0.551695
NYMMKAE9TL	0.013085	0.002465	0.17876	411.893	43.0234	15.0049	144.687	58.9935	507.477	-0.263765	30.7083	3.08064	351.775	0.100415	0.79542	11.9186	136.602	-0.13366	2.2581	2.94576	3.00812	0.963655	0.017915	0.079795	0.008815	1.22474	-3.70583	0.60228	0.41388
FVYKBM7C6B	0.020025	-0.002125	-0.0494	122.836	123.271	10.5254	114.537	35.582	1561.17	0.004735	7.99613	0.762795	167.686	0.0496	1.22998	16.251	175.63	-0.06568	4.60581	2.93038	-1.62189	11.5308	1.02547	-0.608175	0.00769	0.843405	5.89956	0.932295	0.80753
UBRXKT55LD	0.01099	0.005535	2.00455	58.669	45.0474	17.7012	167.612	38.4176	515.833	-0.131175	14.5649	1.12376	201.616	0.05814	0.711665	11.683	161.924	-0.10946	2.38781	2.76195	1.83828	1.74353	0.044235	0.49287	0.004835	2.73571	0.671945	1.57639	0.906005
E3CZM7WJLP	0.01293	0.00086	-0.091155	261.101	18.0592	19.6476	180.644	36.0771	423.085	-0.438165	38.1894	3.23936	427.382	0.08989	0.76527	10.9416	115.512	-0.547145	2.17408	2.7423	2.93054	0.56448	0.087315	0.09098	0.01424	0.3339	-3.59891	1.72653	0.70662
WC9VB3M3TX	0.028155	0.00113	2.51751	100.365	27.3409	14.8753	173.29	84.0176	340.313	-0.252445	15.651	1.20681	201.932	0.051855	0.64906	9.18052	182.285	-0.146775	1.7457	2.23649	2.48166	0.618855	0.1406	0.479015	0.037065	2.87338	0.485945	2.08324	1.10352
5YJD3VQL8T	0.0124625	0.00406	2.83448	710.863	28.4564	0.887115	143.916	209.501	139.985	0.0706325	11.7889	1.50161	121.295	0.0432925	0.64405	5.88438	113.907	0.528075	0.586852	1.03893	3.05905	0.918525	0.019975	0.300812	0.002355	0.182333	1.12333	2.47889	1.93871
PDL2AWCSAB	0.0262825	0.0034025	2.77649	965.672	46.5886	16.4343	140.327	213.618	450.992	0.101233	14.8646	1.17434	185.63	0.0608875	0.08687	12.7101	127.17	0.364447	1.63092	2.46688	8.94196	1.92043	-0.0285825	0.425135	0.0041075	0.38444	0.619115	0.866703	0.991578
MDMLSHK3K6	0.017795	0.001895	-0.172175	92.4871	73.6289	20.9828	154.555	39.9769	605.157	-0.06732	40.7894	3.69353	527.688	0.099815	0.91145	11.5831	113.47	-0.23419	3.06062	3.03109	0.211065	1.37515	0.02041	0.10028	-0.0011	5.80131	-3.62159	4.25062	0.44841
3P6YHVCX63	0.0269125	0.00878	1.5285	348.256	38.2709	4.23305	147.635	106.419	381.014	0.0623925	9.77463	1.70206	139.015	0.0379675	0.44611	13.7952	84.4263	0.362925	0.880992	2.13599	2.34291	2.53272	0.006035	1.28757	0.011555	0.271933	1.64135	0.648657	1.62136
UPZBJFRX6U	0.00965	0.005215	0.508925	39.5798	40.8648	9.50258	150.071	24.2791	360.436	-0.258715	17.3365	1.09787	231.447	0.0583	0.88045	11.0379	150.963	-0.112225	1.86818	2.68849	1.49324	1.37292	0.01049	0.552845	0.003015	1.55391	0.420315	1.30215	0.54116
YX9JHJ48FZ	0.007585	-0.004485	2.6429	131.05	21.2055	8.34315	384.216	95.9079	214.636	-0.34287	24.8528	0.918015	208.245	0.064525	0.93771	17.1327	147.957	-0.135325	1.1262	3.48411	8.42412	0.84576	0.0147	0.50991	0.009255	0.94754	0.591415	1.11203	1.16104
B7T6DHN9TR	0.017355	-0.001765	3.7414	348.459	37.489	14.2888	176.862	67.203	350.704	-0.132715	12.259	0.974975	170.029	0.047215	0.689985	15.9342	142.025	0.17988	1.92082	3.59564	4.63807	1.08254	0.025325	0.46846	0.0637	2.02865	1.0679	3.54734	1.52159
SZP2GDSUMF	0.0145825	0.0001925	1.0812	85.2902	55.4288	13.9221	121.25	33.2999	811.869	0.09367	15.0553	0.905035	164.457	0.0633875	0.61502	30.6915	122.532	0.15163	1.66958	4.81238	0.23532	4.40176	0.003455	0.34249	0.003205	3.51326	1.19135	1.23999	1.19383
G6CC4C82DA	0.02792	-0.004315	2.36538	77.8701	34.6134	9.36864	120.457	31.3711	370.243	-0.314155	27.9487	1.18607	324.782	0.07484	1.40339	19.2471	130.461	-0.152985	2.11055	4.57827	11.759	2.01215	0.015155	0.73715	0.01637	3.53532	0.78746	5.02485	1.19668
9UYD95QAH2	0.02374	-0.002695	-0.295105	470.187	61.6701	8.90766	163.011	110.402	510.314	0.543095	15.8525	1.19822	298.788	0.08002	0.786595	21.6822	168.626	-0.22443	1.96875	4.03012	0.97865	2.07103	0.010935	0.655165	0.056235	8.12661	0.655495	4.53933	1.10039
SFUTB6AKD2	0.0328275	0.00995	1.93521	114.073	48.9269	4.14989	134.407	32.5951	472.899	0.0930225	15.3167	0.863805	136.747	0.118038	0.82914	10.0066	146.529	0.524525	0.950327	1.55219	4.75362	2.70993	0.30515	0.547103	0.002425	0.820908	0.733545	3.55409	0.70495
3E6B9Y5QVE	0.016635	0.001415	2.30534	106.982	63.207	13.6805	202.141	45.5165	496.219	-0.03092	17.913	1.27039	237.086	0.065315	0.82875	15.7351	171.46	-0.108505	2.36586	3.44649	2.15931	1.03363	0.01818	0.75233	0.003885	1.2547	0.410325	0.77016	0.959095
LTR89B84SJ	0.0335125	0.0053775	1.15267	116.623	8.54486	7.05046	56.6681	39.014	55.146	0.0981025	12.5211	1.21406	115.57	0.0377525	0.314935	7.03326	65.6619	0.006935	-0.0476525	1.38177	17.3753	0.435072	0.09115	0.285635	0.01885	1.58993	1.07734	1.10859	2.44419
2G7YGSLQCY	0.01636	0.003475	-0.741325	87.6604	87.9866	8.56705	117.238	56.9377	447.499	0.032245	13.9311	0.72994	163.694	0.047275	0.557625	12.2108	169.948	-0.373595	1.30923	2.53146	11.7192	3.5754	0.24238	0.6016	0.00919	1.39821	0.872005	1.74108	0.980005
8LSGAMZKWS	0.01689	-0.003895	0.843235	59.1161	45.3146	9.70237	150.193	31.3336	352.991	-0.284545	22.3782	0.97826	270.093	0.070295	0.63282	50.8096	149.557	-0.112665	1.91732	10.797	0.836045	0.61768	0.016895	0.560185	-6e-05	1.34031	0.37047	3.37195	0.67239
S3V7QK2RNP	0.01574	0.001415	0.23453	109.492	41.5756	13.8882	130.584	37.1088	473.203	-0.2644	23.4551	3.02392	343.555	0.07253	0.719935	10.3743	152.995	-0.0771	2.12471	2.43202	1.44084	2.80674	0.01679	0.124545	0.003175	1.12373	1.65237	1.65381	0.5279
KSG9J9LSP8	0.079305	0.000795	2.25363	481.463	383.79	6.63185	165.841	56.3425	2727.91	-0.21222	16.4168	0.72925	354.042	0.066695	1.63603	24.8803	119.268	-0.2234	7.894	5.06733	2.11415	20.7132	0.01216	0.406515	0.00808	2.63275	9.29438	1.78099	0.89467
4EZGJCBVT2	0.010745	-0.00113	0.276825	107.295	33.3377	10.8572	158.839	50.3418	254.779	-0.13008	14.7829	0.731085	168.903	0.04304	1.02069	13.9243	180.358	-0.108685	1.52514	3.53301	1.07662	0.716665	0.020335	0.38751	0.00416	0.91024	0.51047	2.70781	0.55917
8XU7DKGDXW	0.00901	0.000235	0.43632	45.6717	60.3895	6.31497	112.08	21.9537	492.596	-0.162705	9.21955	0.73603	150.257	0.035885	0.58121	13.5926	123.923	-0.112535	1.8155	3.04766	2.05248	2.40045	0.008315	0.270385	0.001185	1.15712	0.682105	0.761735	0.32039
49JW6VZMZP	0.01762	-0.003085	2.878	242.473	24.0718	10.2176	94.068	145.827	175.167	-0.125825	21.3934	0.91241	233.778	0.05674	0.885885	8.00642	133.604	-0.64673	1.31945	2.26381	2.2755	0.56998	0.08859	0.572775	0.00571	0.9539	0.27402	2.20219	0.615705
CQNXPYGQYL	0.0142375	0.0027675	1.83256	357.764	69.4256	16.7022	215.335	69.4916	702.241	0.126195	16.4276	1.14955	179.735	0.0650025	0.50458	19.1132	173.801	0.29351	1.87641	3.16316	3.16623	2.40549	-0.030905	0.38565	0.00238	0.964565	0.60006	3.32417	0.99019
37M6RXTZ3P	0.029775	-0.00532	0.51562	120.056	52.5364	6.60243	93.5823	23.0769	438.82	-0.156145	11.5305	0.725835	155.267	0.05644	1.92539	21.8547	129.232	-0.259065	2.11422	3.88996	1.2007	2.17745	0.011305	0.375685	0.003445	1.63867	1.04758	0.460535	0.710485
9AXWVG5WRV	0.01965	0.001005	-0.23527	131.92	56.1794	15.0705	97.008	89.6504	557.566	-0.249105	18.99	1.41273	225.704	0.06163	0.896175	11.1064	156.295	-0.289355	2.1974	2.51957	1.75082	3.04006	0.00996	0.492695	0.00497	1.06597	2.25556	1.98649	1.12305
7VSVXCY7L7	0.015905	-0.00146	1.40732	64.8848	38.2892	16.2413	153.441	43.0575	492.533	-0.389135	20.0035	0.88085	233.744	0.05655	0.97008	12.4931	137.795	0.194355	2.54327	2.71713	1.22969	2.09934	0.025285	0.48038	0.01257	1.45947	0.87907	2.36715	0.927345
JB24VRX4ZP	0.01916	0.00066	3.57639	95.1865	31.4048	8.93894	159.306	46.3595	282.962	-0.162405	15	0.699945	190.978	0.040955	0.61326	10.5655	164.252	-0.132565	1.31329	2.72469	3.40058	1.05592	0.02221	0.38018	0.00326	1.18558	0.345255	2.77599	0.52793
J6P3CYYE7L	0.02303	-0.002205	2.815	88.395	14.4531	7.19252	94.7171	102.397	227.072	-0.15839	11.0396	0.702175	124.615	0.04472	0.440095	28.6594	127.288	-0.161465	1.01177	6.26253	0.60839	0.595405	0.008825	0.291365	0.00486	1.11984	0.36711	1.86095	0.59931
YKFLMBMTJC	0.0298	0.02039	0.55211	899.193	648.12	17.3347	102.548	64.9935	3406.47	-0.081485	10.5634	0.782535	407.116	0.156575	8.59141	1806.21	135.253	-0.08964	14.687	237.912	7.34457	30.1874	0.01764	0.30429	0.1243	2.00263	27.837	1.24663	4.36883
EXJJUUP2LA	0.048335	0.000145	-0.12898	139.897	69.9706	14.6972	114.268	26.7811	369.414	-0.157165	22.0825	2.37925	247.731	0.12249	0.65222	5.67083	130.488	-0.506705	1.81582	1.5643	0.547435	1.44946	0.00805	0.04617	0.00161	-0.918525	-3.5716	1.19612	0.224065
LCLAE7UFXF	0.020285	-0.003765	2.29996	58.248	78.5621	11.7525	146.248	25.3755	615.647	-0.29599	21.3284	1.05733	283.741	0.06413	0.801375	38.0237	164.571	-0.15686	2.19394	8.15769	46.7888	3.65944	0.01934	2.00055	0.005	0.55319	1.46756	0.493615	0.647515
G5MQJLWW8N	0.013795	0.003225	0.60029	463.759	17.6486	18.9281	161.274	236.429	220.399	-0.15952	31.9867	3.21678	357.954	0.11713	1.19205	10.6959	140.744	-0.35499	1.7023	2.79725	2.85299	0.909685	0.01812	0.120515	0.00742	1.86355	1.73194	2.26731	0.631365
8ANERHB82T	0.02792	0.001565	2.47793	136.655	65.3646	8.56348	132.632	51.1963	711.512	-0.154015	21.6204	2.18104	288.223	0.059945	0.793125	117.48	139.917	-0.137805	2.4249	23.1974	2.54115	3.68937	0.01817	0.07135	0.0083	0.967835	1.92735	6.4348	2.06897
CFPNXMZKVN	0.0137875	0.00449	1.96407	112.909	57.9414	4.92927	189.286	74.8728	473.115	0.138538	10.7426	0.804095	127.728	0.0532625	0.75724	9.42568	121.101	0.60762	1.40824	1.64186	2.79696	1.62898	0.053795	0.620452	0.00708	0.929928	0.636255	3.66711	0.66854
BTHG9LGWSF	0.052705	-0.003925	3.15355	84.4052	440.334	7.25107	85.3494	28.7736	1655	-0.089275	8.79547	0.6221	237.127	0.056775	1.11312	12.7018	130.401	-0.141	5.31522	2.84269	0.82606	22.5461	0.017765	0.266865	0.00046	0.93836	14.1494	0.468405	0.335415
RFR2PRSADV	0.016665	-0.000925	3.60096	99.6413	120.3	8.42141	164.947	36.4458	1033.45	-0.24928	8.68187	0.48225	176.151	0.03265	8.02345	17.3073	146.231	-0.269695	5.97992	3.87678	-0.04369	7.87073	-0.008645	0.171895	0.00108	-0.40609	2.91524	1.0152	0.4685
SSP3VTM8GT	0.0244475	0.002165	1.63775	89.8995	176.651	1.85253	102.053	22.9983	1135.89	0.0699225	10.4119	1.50632	131.332	0.0426925	0.777845	50.7619	74.6302	0.47314	2.18763	7.3689	2.49221	7.3755	0.018415	0.438547	0.0091	0.264962	1.77883	2.19566	0.745895
FEDTZNPEQR	0.0225	0.00068	0.391995	253.851	31.8259	13.3391	132.946	144.254	295.954	-0.28931	19.741	1.04648	214.606	0.056585	0.692545	6.98085	154.879	-0.0908	1.6974	1.84585	2.9509	0.671675	0.01129	0.431245	0.002995	2.38433	0.463455	0.7139	0.80171
ZKARWNQAWJ	0.007315	0.000285	0.24362	72.5909	45.6928	19.6051	193.383	46.6338	689.762	-0.316265	34.3815	2.80296	411.75	0.08129	0.896195	11.7454	127.234	-0.20025	3.15521	3.05277	218.136	2.64111	0.016705	0.102825	0.003315	0.90329	-2.72533	2.14646	0.67464
YYU875PZTQ	0.01356	0.000885	0.655415	69.4411	49.4677	11.7815	138.61	28.8172	422.476	-0.11987	21.1451	1.15036	264.946	0.05756	1.13935	12.5907	205.822	-0.095115	2.17001	3.36239	0.729005	1.33624	0.020475	1.86546	0.003955	1.24925	0.675395	1.77407	0.516275
3RKND99DSW	0.032495	0.003115	0.4384	251.785	27.3206	10.1139	273.282	105.553	203.208	-0.373935	27.8038	3.61761	314.8	0.067205	0.58842	11.1193	140.936	-0.34277	1.21873	2.64489	1.01369	0.97994	0.00977	0.068135	0.00276	0.61316	0.96572	0.63659	0.613105
VKDMF8Y6BW	0.04154	-0.004905	2.65593	265.041	327.224	11.2357	111.712	36.3742	732.924	-0.20379	14.3191	0.671025	215.835	0.03597	0.619875	7.79877	114.326	-0.16377	2.29506	1.82908	4.02334	8.65478	0.035355	0.4848	0.001955	0.93156	2.95046	0.435055	0.44169
DUD9YE6U4N	0.029605	0.006275	-0.29386	267.483	27.738	11.8364	138.554	275.852	278.884	-0.018425	15.047	0.860335	183.303	0.05316	1.0803	13.885	229.282	-0.203835	1.38448	2.5657	1.90633	1.36024	0.029775	0.438875	0.630955	1.22064	0.62957	2.13338	3.29296
U226CFRPSA	0.009105	0.00326	-0.04119	50.7589	34.0536	11.3859	120.515	30.2126	289.993	-0.156	13.5506	0.781825	174.496	0.04109	0.880035	9.06916	160.406	-0.266475	1.62673	2.64222	1.54076	0.85389	0.02689	0.395305	0.00295	0.856425	0.506485	1.84516	0.696905
QCAZNQL8TK	0.011175	0.00242	0.06744	179.092	75.6365	9.95131	161.102	44.9556	464.232	-0.18561	25.0011	2.93419	387.239	0.067465	0.64797	11.7632	182.848	-0.45005	2.35243	2.95252	2.66234	1.89975	0.019885	0.096765	0.009225	1.04476	0.98172	0.46998	0.451645
RZDCQKZ9MT	0.014725	-0.004885	0.13887	447.6	14.461	7.00141	117.627	174.191	194.89	-0.06186	15.3964	1.03554	173.004	0.055375	0.513045	7.3057	152.435	-0.184625	1.09284	1.48913	1.43338	0.539685	0.019145	0.464215	0.002325	1.31649	0.358955	0.688515	1.00378
N6S7P4LLCX	0.0144	-0.00121	-0.11577	133.899	159	10.6717	111.258	52.4088	826.784	-0.137595	14.9381	1.68509	223.901	0.053	0.96477	16.5771	135.932	-0.2755	3.32594	3.38489	5.49721	5.90174	0.01272	0.244635	0.00063	0.69603	1.20264	1.13522	1.41451
MN9R7LZZYJ	0.01399	-0.00082	1.05655	65.4716	48.9018	14.3578	153.971	40.9675	511.311	-0.44437	21.0209	1.14775	258.844	0.07018	0.734115	8.89601	178.656	0.11385	2.27557	2.29744	0.86032	1.07018	0.025745	0.679225	0.00353	1.75286	0.492455	1.04826	0.81532
4XK2TZAQBD	0.02079	0.007865	-0.204355	1073.57	16.6331	15.4084	97.0789	265.968	169.288	0.02559	9.80569	1.16543	162.771	0.051965	0.537065	12.1078	131.889	-0.41997	0.96057	2.2298	3.23396	0.62256	0.147665	0.641915	0.016085	5.17709	0.46045	1.60892	1.87288
QB4DD2HGL7	0.015835	0.00175	0.578515	48.3609	106.997	7.89055	118.719	11.4764	803.283	-0.18203	23.2331	2.71747	376.73	0.06291	0.711545	7.69078	102.697	-0.081455	2.92867	1.91636	0.00553	2.70221	0.015685	7.47173	0.006375	0.339765	0.9912	0.820415	0.414285
YWSL7KCSXJ	0.014855	7.5e-05	-0.19102	59.5994	29.7695	13.1476	115.619	48.5924	394.85	-0.325485	24.4281	2.75614	278.249	0.07045	0.566515	12.7335	110.187	-0.155235	1.61738	2.8937	1.1579	0.852165	0.020755	0.061995	0.000315	1.21365	-3.80999	0.54708	0.505985
9DNRDS5ZDQ	0.00702	-0.00053	2.65999	79.2961	17.8105	6.76858	92.0513	46.0272	207.157	-0.069645	10.8204	0.616225	126.102	0.03947	0.483715	10.3558	115.618	-0.141675	1.11679	2.41827	1.94165	0.88031	0.01026	0.36174	0.00168	1.38755	0.578515	0.219875	0.52711
ZBH7R8AR55	0.02285	0.00052	1.03043	149.032	124.101	13.104	107.626	67.0217	1035.1	-0.211205	24.3628	2.57846	335.268	0.070565	1.63959	58.4604	245.491	0.081625	3.95241	11.7339	0.44942	6.94609	0.026495	0.130645	0.01544	0.279835	4.45991	1.90867	1.5412
84WJWLPNGG	0.010885	-0.00118	0.87409	609.93	13.2251	11.5757	90.016	189.808	243.766	-0.27884	47.2031	7.51419	1043.51	0.35039	1.36939	17.9003	124.605	-0.334205	2.94231	3.92896	4.75749	0.8225	0.015255	0.401385	0.003235	0.520875	2.6234	2.38554	4.4059
BP7GBQKJ78	0.023055	0.00062	2.31218	292.682	49.6005	6.55849	92.4836	53.955	459.943	-0.14824	12.3093	0.642015	163.382	0.039755	0.463105	19.5607	103.915	-0.109145	1.69842	4.0096	3.67516	2.39936	0.010545	0.41362	0.005085	1.43087	0.790005	2.39323	0.722325
CA3SDYJ4G6	0.008505	-7e-05	2.7285	103.668	27.8753	6.97807	125.067	33.9247	390.449	-0.317965	21.8599	0.93088	271.074	0.06266	0.91692	98.4199	157.434	-0.13469	1.965	19.9398	5.93614	2.78575	0.01246	0.589425	0.00804	1.35685	1.04133	4.09915	0.97541
XW9TGU9NYG	0.06046	0.004215	1.68338	156.888	99.0218	49.1178	156.116	160.196	1073.73	-0.080575	17.8203	1.11987	263.738	0.064045	0.99122	32.1126	267.656	0.130135	4.14733	6.24029	1.70064	5.3495	0.03442	0.638235	0.02144	1.65464	2.64198	0.940055	1.55848
FDYN74GAE9	0.01145	0.001555	0.47378	167.071	34.9918	11.4183	94.2991	65.755	249.492	-0.312475	19.4635	2.3882	221.446	0.109235	0.55525	7.72549	102.394	-0.230355	1.19057	1.96558	1.41381	1.60277	0.015115	0.06965	0.001205	3.20496	0.882605	0.8569	0.456225
GKJ8W2XERE	0.035645	0.001595	0.11538	130.298	121.187	10.7772	130.78	55.5019	930.097	0.04283	10.0008	0.68828	151.012	0.04132	0.792055	33.4144	116.725	-0.1149	2.94068	6.10537	0.92019	2.76225	0.01635	0.39206	0.006305	5.7633	0.51759	3.19644	0.66422
6BAKUF9MDL	0.0061175	-0.0011925	1.51794	93.184	43.2823	14.9278	112.546	53.9915	409.954	0.0497175	6.83392	0.65445	84.0329	0.0403025	-0.20926	9.01075	116.491	0.499682	1.06701	1.8623	0.89822	1.04839	-0.0747775	0.253855	-0.0021225	0.000125	0.483295	1.45439	0.359882
W9WC46F7WU	0.0093425	0.0019825	0.605115	431.382	26.5487	23.4641	129.911	204.656	413.777	0.12879	14.4657	1.59096	148.316	0.0557325	0.736695	9.88154	110.745	0.106735	1.46761	2.14809	4.59151	0.939383	-0.056985	0.218015	0.00084	-0.60354	1.17752	1.14443	2.71164
UVPULM8FZG	0.011395	-0.00069	3.39378	73.3013	19.8715	8.2546	91.2545	33.3472	215.226	-0.206005	16.7356	0.749015	194.891	0.05564	0.849975	8.47957	116.039	-0.09853	1.11593	2.36179	1.35678	0.74101	0.0178	0.43877	0.001625	1.22894	0.480625	0.563975	0.56364
GLLCJLS8JF	0.023205	0.001925	1.26452	136.083	52.6954	13.7346	147.654	102.439	669.519	-0.41583	34.8171	3.64954	490.714	0.0923	1.02944	37.5788	207.83	0.046165	3.05255	7.71623	1.89506	2.83469	0.015915	2.68072	0.00881	0.36796	1.95707	0.64557	1.01303
SCMNV5GBZ5	0.025275	-0.00388	0.2012	435.483	86.7807	7.68785	125.475	92.6738	510.737	-0.068675	18.1356	2.5278	227.941	0.043005	0.70035	11.7869	138.748	-0.481185	1.9265	2.62227	2.01344	3.2798	0.008215	0.07004	0.000535	-0.11298	1.45103	1.01324	0.50898
WJVYX3B4BK	0.020025	0.00225	0.65666	54.99	43.7932	20.7443	205.536	16.6871	523.591	-0.26863	29.9971	3.29941	492.315	0.08851	1.02269	12.3127	152.582	-0.26374	2.67557	3.13733	1.41421	1.29188	0.022535	0.22675	0.004085	1.55111	-3.67119	1.28656	0.3328
3H9DZ9WR4T	0.0160125	0.0017525	-0.30648	95.8649	83.6582	1.69148	75.5413	29.1961	558.054	0.0897475	10.7778	0.48846	150.895	0.0348625	0.374305	10.7967	98.6983	0.00085	1.11936	1.9633	2.05723	3.18802	0.033325	0.694785	0.00439	0.566975	0.74804	1.42303	0.462365
5BBZJUC4TJ	0.0328975	0.00331	1.98038	157.687	67.16	11.2811	145.131	37.8968	603.537	0.0584175	9.75957	0.65956	101.909	0.0368825	0.48725	18.1183	135.286	0.75732	0.950152	3.19043	5.33217	4.1898	0.058865	0.346762	0.012495	0.739132	2.37891	3.09444	1.13077
VUTYAL736R	0.0142325	0.0020925	6.7542	140.876	49.1891	13.417	116.417	70.2762	502.151	0.109628	13.0653	0.97942	159.283	0.0595525	0.0956	12.4404	152.317	0.423978	1.3397	2.29808	0.890295	2.03522	-0.111463	0.39093	-7.5e-06	-0.15336	0.611205	3.50337	0.627317
EYG7ELNWGW	0.01009	0.000515	2.08979	170.578	58.3455	14.8833	201.346	86.8796	447.857	-0.106575	20.2221	1.22458	245.26	0.064845	0.782715	13.3155	195.389	0.08408	2.07626	2.92844	1.92388	1.95498	0.027215	0.598245	0.005215	2.14134	0.779505	0.984495	0.843155
SQKA7AKMDD	0.0097225	0.0043975	0.10243	111.123	17.4193	28.239	117.593	137.71	474.109	0.12291	13.5816	1.24687	162.261	0.0576325	0.30485	11.2381	133.96	0.022335	0.973553	1.91193	3.66861	1.02049	-0.042895	0.36021	0.00209	-0.315495	0.27651	0.284708	1.33365
84S2SQEK7X	0.01843	0.000165	0.28397	182.938	29.1263	10.5339	150.799	124.988	245.714	-0.11928	15.4198	1.20568	202.075	0.060355	0.89038	10.8765	154.391	-0.02454	1.10527	2.14824	2.62721	0.467975	0.021535	0.560565	0.00462	6.57444	0.46376	2.08876	1.01582
A8JDCYPRXH	0.044655	-0.00626	2.92475	69.2917	309.652	7.13557	133.339	24.6578	1457.21	-0.190395	13.1207	0.767695	273.673	0.04673	1.28845	14.1703	116.314	-0.15609	4.10792	3.31655	1.8964	14.8553	0.01818	0.42073	0.00354	0.671585	7.08857	2.78857	0.497065
TK35VF7A8S	0.006115	-0.003815	2.56864	40.9968	35.8408	6.9721	142.995	23.812	287.49	-0.14919	13.4938	0.57892	161.851	0.03808	0.521425	17.6275	185.638	-0.61315	1.29041	4.3385	5.56748	0.98943	-0.005015	0.2026	0.005765	0.584655	0.346145	2.98009	0.44225
P7KDR4KSBZ	0.025065	-0.00061	2.24938	121.353	163.973	6.58323	133.81	29.9648	833.369	-0.137225	12.6933	0.633645	191.314	0.046785	0.60368	9.36889	153.413	-0.21364	3.0171	2.29806	2.13032	5.86634	0.01258	0.396	0.002885	0.940705	1.35901	1.80085	0.50793
6G36MREQQZ	0.0262925	0.004105	1.67673	183.346	94.4365	1.62078	157.084	112.528	766.797	0.0741125	8.25825	0.57835	93.0169	0.0342475	0.35077	10.6789	145.841	0.54506	1.32966	1.93305	1.92299	4.32827	0.213465	0.332968	0.013785	1.36591	0.892775	1.72176	0.733295
SZ7FWLRU5U	0.0064	-0.00108	-0.40139	43.3284	31.7111	17.8719	135.087	16.7267	379.156	-0.18231	20.969	1.93576	238.172	0.05736	0.55378	9.3476	116.056	-0.174455	1.51709	2.32325	0.93011	0.96866	0.01261	0.070765	0.00221	0.55535	-3.62056	0.399845	0.324395
36BPRF6CMV	0.011565	0.000355	1.1265	48.9784	67.5605	7.42704	98.187	16.5225	882.106	-0.347715	25.4885	2.4086	340.993	0.059055	0.95846	13.9067	118.751	0.058105	3.2268	3.22817	2.06806	5.61522	0.01277	0.096	0.00135	0.35695	1.88553	0.99395	0.38977
Z5PL89YFQU	0.01294	0.00283	2.24975	39.5167	61.1408	13.7726	114.777	19.9154	688.945	-0.201825	10.4546	0.78288	152.867	0.051495	0.805395	14.9654	126.052	0.163465	2.89229	2.93909	1.15336	2.97796	0.022735	0.36131	0.001715	2.24684	0.80234	0.721895	0.62046
F5VLWGC6YM	0.00952	-0.0007	2.64477	46.2571	49.8299	9.97198	113.262	30.2524	379.261	-0.28769	19.8084	0.93537	237.542	0.06579	0.87976	24.5669	161.359	-0.240485	1.83553	5.55409	2.05318	1.40653	0.01207	0.590325	-0.001465	8.92622	0.45611	0.58825	0.53214
G5APHGAMKP	0.03349	0.000385	1.46801	91.5037	41.2319	6.51133	132.729	82.7455	250.822	-0.061145	10.4044	1.00703	138.746	0.04338	0.535195	9.34036	161.536	-0.334885	1.03333	1.70911	3.05872	0.619435	0.040815	0.47208	0.002475	1.66732	0.908505	2.82818	0.87773
UKT5GGRQPZ	0.009885	0.001015	-0.08656	44.3397	36.9591	12.2045	168.187	25.8593	313.298	-0.03966	16.3712	0.87513	218.218	0.05193	0.702985	16.9506	178.995	-0.017085	1.69993	3.85197	2.53455	0.73219	0.015335	0.42562	0.00099	0.89574	0.47049	2.93226	0.69257
2MNBZ4BEJS	0.023365	0.00074	2.63528	95.0709	56.2484	12.3752	113.252	36.6134	718.579	-0.163455	10.5436	0.60848	160.257	0.037865	0.710645	33.0927	147.408	-0.020795	2.24801	6.77095	8.55235	3.39199	0.011295	0.372755	0.00426	2.94671	1.76111	1.32974	1.17778
73EWA9A3TL	0.005665	-0.0035	1.92846	32.558	25.436	7.27264	83.1553	18.3311	199.908	-0.24825	12.778	0.899255	186.641	0.04408	0.51285	7.87089	139.928	-0.557145	1.12265	1.8803	1.79907	0.852275	0.007955	0.268175	0.004725	-0.220685	0.39117	0.85007	0.39534
L6EGYFG86Q	0.00748	-0.003545	2.59461	76.7881	88.4979	8.89354	113.904	69.4596	534.819	-0.199475	15.6282	0.55868	195.963	0.043765	0.70675	9.93988	203.798	-0.6279	1.73674	2.43802	10.783	3.89987	-0.00283	0.338335	0.01049	8.36586	0.64304	1.26127	0.40327
U3BC9LURQM	0.02049	0.00524	0.32985	70.4988	94.2972	14.1997	250.992	13.2081	1084.12	-0.394855	41.4759	3.50522	515.507	0.095915	1.22434	57.26	136.751	-0.225365	4.5347	12.2015	3.85197	5.22725	0.02876	0.52009	0.00726	0.70635	-1.31418	0.944965	1.3648
RB4NEKUZZY	0.01241	-0.00037	1.02457	49.2629	36.8407	9.68873	151.473	23.9176	289.375	-0.157195	15.2168	0.85501	187.918	0.039345	0.80966	14.02	194.496	-0.623355	1.75985	3.61272	3.06481	0.758315	0.11996	0.409875	0.00245	1.98721	0.605465	6.9465	1.47949
8CMASHXCYE	0.01336	-0.00012	-0.063015	165.568	102.764	14.4005	143.891	87.1944	1107.47	-0.36993	26.0412	2.81765	358.783	0.07181	1.14602	34.9571	189.895	-0.107875	4.38692	7.69517	9.93947	6.07359	0.015525	0.08997	0.00883	-0.43025	-1.1681	0.759765	0.92199
A5DJX7U5N4	0.00753	-0.00036	2.42323	35.5742	58.8961	3.83088	58.0667	17.1248	411.962	-0.08203	5.70204	0.416915	88.2443	0.025765	0.490405	3.0549	67.7468	-0.15771	1.5294	0.973905	-2.45216	2.28935	0.00389	0.18526	0.000225	1.32122	0.46114	0.42105	0.14861
4FVC324LU9	0.007525	-0.002595	2.55594	161.637	102.22	9.96078	136.034	53.8577	684.57	-0.102185	11.909	0.62461	194.569	0.03461	0.53415	52.1318	150.562	-0.188435	1.90614	10.8623	1.50056	6.34105	0.016215	0.338045	0.004505	0.63005	3.52004	0.35359	0.7073
3LECJQ3U22	0.01676	0.003805	2.78167	230.416	26.0484	8.76451	139.013	75.9871	233.284	-0.006995	14.3533	1.24771	189.103	0.046665	0.498635	5.84192	127.352	-0.24104	1.20494	1.90421	4.04521	0.64264	0.01735	0.50286	0.00547	9.6486	0.428035	1.26222	0.92871
ADXNNWTQ7S	0.01783	0.00034	0.203515	73.6431	32.3607	8.00215	127.529	45.2827	252.568	-0.108285	9.66749	0.84573	128.663	0.043225	0.531005	21.2965	156.297	0.122315	0.940425	3.809	-4.00549	1.01256	0.30764	-0.843	0.004005	0.856695	0.47231	3.11296	0.88162
GCNSEELWYV	0.004555	-0.000505	2.81869	53.1333	23.2782	17.724	179.71	29.7774	197.988	-0.14519	17.7886	0.751765	196.199	0.05159	1.03896	8.51127	131.962	-0.13876	1.15603	2.19345	46.7575	0.562195	0.02889	0.45565	0.00247	0.96034	0.54721	0.604955	0.90689
5WQUQGWQ27	0.0103	-0.00108	1.05251	46.9611	49.4227	9.08934	135.37	27.1459	312.802	-0.101685	11.2175	0.716505	161.427	0.046725	0.567985	12.4298	207.634	-0.0548	1.38508	3.28945	2.50124	0.85217	0.011025	0.334275	0.004035	1.21254	0.430085	0.56173	0.432175
GTRTMY4GAE	0.01259	-0.00305	2.612	46.0167	83.637	10.4644	128.948	22.3706	625.489	0.022345	7.322	0.56121	138.806	0.03147	0.46046	14.481	137.325	-0.255105	2.17218	3.49301	10.5381	2.28974	0.009975	0.257855	0.00061	1.13747	0.40092	0.940585	0.43388
LQ6A6JEHL4	0.00276	-0.00237	2.70233	40.4729	66.9775	14.021	126.567	15.1076	579.275	-0.310355	17.0288	0.727425	225.661	0.052375	1.14652	23.9072	143.25	0.01248	2.16965	5.41836	1.12837	3.3508	0.018825	0.42145	0.006545	1.60074	1.99361	1.26143	0.61365
L4Q49BRBRX	0.0379375	0.0049125	0.832525	118.475	21.9539	16.1527	152.28	198.484	360.158	0.13291	15.8877	1.49008	199.665	0.312092	0.53112	8.47263	207.896	0.185815	1.06347	1.82563	3.15747	0.795913	-0.04366	0.484055	0.00424	-0.615265	0.39449	2.06279	1.69598
4GG2R8VU4J	0.0189	0.000435	3.32418	758.46	216.38	8.72427	101.673	277.043	1168.59	-0.148185	13.2276	0.63026	215.247	0.046075	0.873875	10.6833	91.9856	-0.19595	3.36925	2.46044	2.34555	10.7645	0.0303	0.463865	0.003325	1.20748	5.95234	0.14653	4.65107
BXS6HWBNZ9	0.02052	-0.000615	-0.169465	93.3662	578.481	20.7762	114.002	19.0629	3004.22	-0.197425	23.7554	2.25493	478.503	0.07191	1.21957	13.6651	69.4231	-0.10152	10.0751	3.20565	-1.65174	31.4246	0.01415	0.065825	0.00399	0.61807	4.13481	0.39899	0.19571
TRE6CD47WB	0.011155	-0.002845	2.75545	48.1411	51.5615	8.833	95.906	21.722	485.408	-0.2149	12.4812	0.641935	165.685	0.043095	1.38159	14.6423	111.77	-0.174775	2.12025	3.38269	0.889765	2.07516	0.01078	0.313345	0.00068	5.73907	0.825465	1.18756	0.60267
SZ2X6V9X43	0.051995	0.003155	0.98799	580.518	39.3288	8.99141	114.213	62.246	456.354	-0.220595	30.9323	3.89615	490.119	0.087755	2.43901	19.7565	197.049	0.0698	3.25402	4.53909	4.07101	3.18282	0.01807	3.01413	0.010035	0.921285	1.65514	3.0884	0.78094
Z2VSVNEVCK	0.01161	-0.0018	0.044595	687.333	19.5317	9.32166	128.689	170.163	230.286	-0.460305	27.9374	1.65187	293.817	0.07197	0.85711	16.3279	197.255	-0.334085	1.55884	3.78555	3.33041	0.717365	0.02144	0.37476	0.00565	0.83837	0.61307	1.24122	1.32855
QNFM3FMFJR	0.199875	-0.000665	3.05085	70.9525	43.8893	6.18932	91.3994	48.8649	317.336	-0.268205	19.5049	0.82577	218.575	0.05591	0.808775	10.2154	146.329	-0.136435	1.5815	2.61112	5.92647	1.32403	0.01458	0.560605	0.00447	1.33824	0.64644	0.649535	0.711495
6XVJF6GLWQ	0.008535	0.00033	2.93311	51.782	47.2514	7.4855	130.859	37.7777	393.12	-0.179435	18.5139	0.897765	213.792	0.07018	1.18075	23.1353	132.093	-0.07211	1.97415	4.98053	2.37201	1.74914	0.02816	0.581725	0.011785	1.31134	0.78573	0.50207	0.60219
24SBDEFVUT	0.021495	0.00021	-0.060515	70.9051	162.39	7.47907	144.315	22.9478	1765.31	-0.375405	27.6467	2.49923	411.964	0.059215	1.49975	31.2805	154.08	-0.52527	6.65381	6.31285	2.76463	9.39081	0.00271	0.042055	0.008445	-0.404605	5.84751	0.283125	0.78546
PLGN93PGP5	0.01715	0.00302	1.01999	539.748	36.4915	14.1506	162.748	325.683	227.126	-0.21263	23.3866	2.15491	267.85	0.0869	1.03001	8.26266	167.305	-0.27736	1.54408	2.33453	2.19476	0.812395	0.01612	0.29536	0.00329	2.66431	1.35121	2.0218	3.03751
EXTULBENJN	0.01514	0.002155	1.18881	130.815	45.5872	6.94618	180.109	77.4281	349.706	-0.38977	23.9603	2.14547	287.638	0.06794	0.95647	12.1403	180.484	-0.098895	2.00651	2.94627	2.50591	1.26174	0.00554	0.340615	0.000665	-0.933905	0.88618	0.648345	2.30255
GEMNBL7JSJ	0.016155	0.0024	0.086775	863.847	57.7309	26.3737	128.865	140.954	772.846	-0.20075	16.4671	1.33871	261.552	0.060825	1.03787	22.1104	130.112	-0.40118	2.82162	4.99774	2.61726	4.1741	0.00252	0.328295	0.010575	0.994745	-2.04099	1.18056	1.59955
NLTRDNXHKG	0.011515	0.00057	0.736965	82.8252	117.648	8.95167	140.718	41.3241	870.565	-0.080305	13.9606	0.612165	223.9	0.041445	0.94005	32.2063	154.533	-0.472455	3.37488	7.55037	6.44818	5.85358	0.007235	0.31997	0.032805	0.333505	1.46523	3.50981	1.03865
GSR5NA3ZPD	0.02206	-9e-05	-0.21558	90.5736	91.2758	14.5579	151.628	34.745	835.603	-0.15085	14.5766	1.96091	338.118	0.061285	1.72427	28.76	213.089	-0.128445	3.27086	6.53362	0.62023	3.42029	0.01905	0.23942	0.003535	3.6083	-3.15382	1.39225	1.76796
74XM226RC5	0.005925	-8e-05	2.81009	56.6655	117.708	4.96883	90.7845	21.7914	848.258	-0.05127	11.8124	0.64775	172.682	0.030865	0.636365	12.0795	88.0176	-0.19929	2.82116	2.9874	1.15341	4.6079	0.011955	0.30474	0.002895	1.57351	1.14668	0.385015	0.413335
JMKADXA2NG	0.05248	0.00157	0.58396	80.3066	124.77	10.4409	95.1895	19.139	1435.37	-0.14002	16.0203	1.86395	280.777	0.045415	0.75453	13.5135	134.492	0.07669	4.38589	2.99994	10.3088	12.427	0.011825	0.208755	0.00078	1.43037	7.98308	0.90596	0.525715
7S3EEAE6UP	0.0108175	-0.0002325	1.40112	102.676	37.3864	14.4725	60.7068	60.7414	450.353	0.101813	15.7624	2.86031	348.722	0.0748275	1.28	10.974	114.631	0.0971225	1.95761	1.98398	1.54479	1.81153	-0.0766975	0.31866	-0.0016275	0.63209	1.08696	2.7923	2.15834
P7APVM4ESQ	0.0362425	-0.0006	2.93164	399.58	20.6678	4.04156	91.2131	311.282	141.078	0.159997	17.5058	13.6775	1110.77	0.138572	1.22922	8.50139	60.2941	0.033995	2.00869	1.18159	2.84991	0.64697	0.00755	0.805013	0.005675	2.65815	1.09492	1.70062	4.63384
XAJBM43MLU	0.00403	-0.00538	2.48631	67.4648	212.974	11.1334	194.007	14.7332	1897.35	0.038215	23.2373	0.79598	386.128	0.066105	1.37499	91.6117	142.014	-0.168285	5.94156	18.0289	0.15226	5.20438	0.01454	0.43585	0.00206	1.49326	0.700375	1.82086	0.63693
VUHD87RQFW	0.01095	0.000275	7.14802	110.8	110.763	14.9534	83.3951	60.6195	1189.13	-0.109655	6.96277	0.59507	145.99	0.026985	1.05039	9.84018	125.011	-0.346315	4.39187	2.22672	6.53587	5.06339	0.004035	0.220635	0.006365	1.74934	1.28825	1.30286	0.578325
MC3Z9633FG	0.027435	0.00432	0.28973	114.778	51.7899	8.69487	152.118	45.3112	374.097	-0.13134	14.2164	0.724135	157.788	0.042065	0.69042	18.669	173.016	-0.11886	1.71946	4.55823	4.78701	1.38657	0.013695	0.3999	0.0046	1.42284	0.734515	2.87932	0.46453
HTW59FSM4N	0.01696	0.003105	0.575365	97.0645	70.9605	7.21507	126.245	46.5883	645.317	-0.152735	9.82395	0.884165	157.204	0.11978	0.506115	22.3794	147.237	-0.11724	2.65943	5.41651	3.90497	3.23738	0.00903	0.343365	0.00498	8.81307	0.943285	2.63525	0.590375
8TW63232MV	0.043255	-0.00283	0.336945	252.095	120.468	6.8123	95.4452	125.561	814.53	-0.09618	9.49634	0.739555	151.276	0.04656	0.8346	12.2213	146.973	-0.288475	2.27146	2.12419	8.55707	4.58654	0.13745	0.5025	0.010355	1.10757	0.826985	1.64123	7.46244
7VTMVLLGG2	0.0076975	0.0030375	0.456595	61.2291	77.3724	16.188	143.602	36.0127	566.963	0.08059	12.5778	0.85606	138.794	0.0506375	0.283585	10.199	120.641	0.097745	1.17602	1.74024	3.52495	2.61258	0.055235	0.293535	0.002645	2.32951	0.783075	2.84572	0.678225
S43XJNKQFJ	0.018815	0.00142	3.15224	96.9441	133.218	14.2508	122.014	36.5474	1123.26	-0.046155	13.7587	1.06343	230.698	0.05314	0.947645	22.5436	181.434	0.19137	4.42847	4.61079	32.2313	6.05061	0.029095	0.63509	0.00752	1.68276	1.80913	2.08682	0.81783
L34XP6FTRQ	0.00926	-0.00102	2.78631	54.1983	58.553	6.65773	100.772	19.623	613.361	-0.088835	11.0244	0.576115	151.365	0.042655	0.62902	22.2719	115.652	-0.18977	1.93552	4.98177	2.5135	2.97206	0.00874	0.28874	0.008195	1.08644	0.75568	1.14624	0.9243
4ST7NEUX2U	0.024625	-0.00328	-0.00804	63.2656	137.124	9.45555	109.612	20.989	1415.11	-0.214405	26.195	2.73082	372.717	0.06462	0.973185	21.9642	144.943	-0.266105	4.80094	4.98284	-1.29396	5.82204	0.009795	0.07731	0.008695	0.53961	1.39218	0.476705	0.635115
DMMD5Z44VM	0.00972	0.004415	0.10982	105.929	65.4603	11.2859	80.7896	43.1913	434.826	-0.090905	14.658	2.1502	180.18	0.059215	0.838295	7.20664	131.282	-0.23618	1.57925	1.85665	0.2841	2.07072	0.02012	0.095575	0.00658	36.2981	0.844635	0.67402	0.338005
DPZ6FPSDDR	0.013305	-0.00232	2.5347	122.095	65.4541	14.3654	114.492	46.5776	528.824	-0.27773	18.8238	0.88233	236.061	0.067005	0.953725	41.7088	135.636	-0.08325	2.13361	8.84322	1.34769	2.50639	0.016995	0.58474	0.00042	2.4794	1.13315	1.02618	0.589335
XUL2TG3SWH	0.0133425	-0.0024375	1.32312	71.8304	59.3506	18.8505	192.686	29.4752	593.183	0.18422	20.6583	1.72009	201.262	0.0622925	0.750715	12.6669	149.01	0.41848	1.53411	2.53164	0.78727	1.25361	-0.02177	0.3313	-0.00167	-0.589835	0.72882	0.962472	2.01057
E7886AW6DB	0.023915	-0.00237	1.86371	201.076	345.39	19.2955	144.895	37.3167	2397.04	-0.122905	17.052	0.99069	317.19	0.091475	2.4638	37.0057	200.22	0.051915	9.24985	7.07103	1.4628	16.024	0.03836	0.532455	0.021595	1.58344	7.83572	0.751065	1.2566
VPJ3BJP8LK	0.016405	0.002585	2.51059	72.2019	55.9084	8.00767	106.528	37.4595	848.692	-0.12813	9.2306	0.70862	153.606	0.037845	0.649335	21.6146	129.829	-0.253535	2.54386	4.47813	1.1991	6.59471	0.012165	0.34265	0.00875	1.69016	2.0971	2.63537	0.654545
6H5HZ3G6ZT	0.02503	0.004135	1.44274	63.6111	47.3866	14.3783	149.149	33.4269	450.594	-0.273245	23.4759	1.4952	275.884	0.065095	0.87304	48.2773	180.311	0.0846	2.40443	9.04524	102.623	1.09306	0.03651	0.81525	0.00913	1.22422	0.749305	0.6743	0.9115
V4KVB2R628	0.005895	-0.00082	2.24826	32.0154	25.3653	6.54981	86.3667	21.56	216.431	-0.04996	11.3456	0.65667	134.644	0.03286	0.742905	5.94995	89.937	-0.61035	0.91852	1.53808	4.88815	0.99659	-0.009495	0.17781	0.000605	1.29158	0.32992	0.24681	0.282375
PLHK5AD62Q	0.0130125	0.0033675	1.17576	75.1267	16.9384	16.3983	82.6863	89.785	296.44	0.10506	14.9073	1.80011	178.609	0.0739875	0.536865	9.02116	191.59	-0.06942	1.03667	1.97328	6.46774	0.734633	0.10622	0.39252	0.007095	0.019485	0.91419	1.86909	1.60341
HA4HDJF4SH	0.012705	-0.001325	1.99613	42.3657	32.0823	22.274	89.4665	26.5726	426.236	-0.062325	13.4048	0.825815	182.346	0.053345	0.879505	17.722	118.313	0.17877	2.21721	3.25646	1.18504	1.5953	0.02136	0.42323	0.003945	1.20998	0.79155	0.384285	1.713
CR7SQCNR9H	0.012175	-0.00051	0.61972	54.7287	95.043	8.58534	112.342	12.5706	572.626	-0.36517	43.6811	3.56106	547.227	0.08667	0.945805	40.3552	135.64	-0.19669	3.01526	8.55015	4.67373	2.59848	-0.00831	0.084695	0.00193	-1.13153	0.99422	0.679225	0.67147
97EBKZHZCR	0.011905	-0.003035	0.290165	1247.94	50.1091	12.2235	134.911	197.051	418.79	-0.383815	37.3021	5.45678	802.636	0.111185	1.16881	28.9975	136.32	-0.331165	2.84917	6.45467	6.16829	1.85215	0.013415	0.18722	0.00035	2.0114	1.11402	1.19697	0.823765
25JRZ6FZ8X	0.0365525	0.004505	2.23855	99.2727	25.4389	1.95085	116.631	102.27	363.523	0.0677975	10.1748	0.77708	105.916	0.0340225	0.57252	7.25209	112.964	0.54608	1.196	1.05808	1.54562	2.4072	0.04231	0.442592	0.00626	0.415222	0.655965	2.31283	0.983815
BUN825FJCE	0.05279	0.001545	2.73911	149.018	18.3264	21.171	142.422	209.037	356.435	-0.34513	28.0638	2.81306	656.147	0.086985	1.18952	21.4099	131.933	0.046925	2.43221	4.4246	4.74636	1.20218	0.062815	0.78055	0.004665	2.44475	1.01558	2.73886	2.07678
WMZRPCD42X	0.028315	-0.000575	2.86917	240.919	118.1	5.19391	133.469	33.7893	684.6	-0.036725	7.80035	0.54961	132.188	0.031645	0.625605	29.6956	204.666	-0.13521	2.20846	6.59692	-0.298255	3.23739	0.014245	0.22552	0.007645	1.28135	0.577185	2.91972	0.27332
TKZFP2CP6E	0.01598	-0.001915	2.96589	128.623	171.397	6.09973	146.299	50.8881	1482.52	0.00598	12.6274	0.756055	226.783	0.045645	0.8564	12.6003	152.055	-0.160885	4.4769	3.1328	2.62371	8.81244	0.022255	0.362735	0.001425	1.28937	3.21483	2.07993	0.4824
MM5RUX5AEE	0.022405	-0.002095	0.98972	107.253	42.9108	8.73702	114.214	69.8595	237.667	-0.19632	16.6438	1.99333	223.236	0.04906	0.76785	17.3211	166.305	-0.120765	1.36852	3.93852	2.48348	0.809955	0.01526	0.28849	0.005105	0.54161	1.05363	2.06088	2.24648
PCN8N9RV97	0.026325	0.004445	2.18181	119.394	446.856	50.8618	80.9957	42.6627	2278.87	0.17515	5.0848	0.618975	195.001	0.043365	1.87271	77.5671	91.7309	-0.06325	8.1625	13.9989	11.2738	14.533	0.02834	0.26865	0.01197	1.76502	2.72808	0.09645	0.91945
W75Y6NXBDK	0.01784	0.00279	0.161125	73.2106	137.906	15.3959	125.425	30.432	1875.51	-0.141515	12.4248	0.92869	281.529	0.047375	0.86378	11.8027	125.821	-0.143185	6.23573	2.6192	19.0478	6.05678	0.01257	0.21643	0.003885	0.745345	-3.2491	1.21778	0.42469
3CNMZ3HNJL	0.02992	-0.000145	-0.163675	168.037	149.387	5.48588	127.981	38.4476	1010.75	-0.104735	13.969	0.741405	197.442	0.04323	0.943085	10.9657	201.404	-0.20517	3.094	2.39299	0.975245	6.61928	0.04273	0.787425	0.00624	1.06153	2.93321	0.7708	0.702555
TUVMWZ5PES	0.01238	0.00052	1.17762	40.2594	35.8133	7.83817	163.625	17.5852	339.683	-0.32042	28.3795	2.48749	310.337	0.060035	0.698155	8.53862	240.571	0.12707	1.66685	2.46107	0.43329	1.01673	0.02365	0.09646	0.00324	0.491605	0.859665	0.613145	0.404425
PEYZA7W635	0.010935	0.00206	0.221355	1325.29	51.4635	9.99512	136.956	194.234	429.76	-0.31392	19.5895	1.21656	248.683	0.060325	0.87948	17.7196	178.368	-0.26559	2.04267	4.39621	2.83534	1.87729	0.019195	0.45746	0.004835	1.36478	1.01085	0.878815	0.660375
8BWMJ8ZWFN	0.008815	-0.00485	2.74294	78.568	11.3019	11.0551	126.058	53.9422	163.447	-0.22398	29.5609	1.20782	316.088	0.076	1.09995	11.4007	152.337	-0.21762	1.2084	2.75282	43.117	0.513955	0.019555	0.649105	8.5e-05	0.812505	0.508855	2.48392	1.03802
HMNV7RKK5U	0.015835	-0.005395	3.05104	60.9622	74.2144	29.004	159.235	26.0328	851.093	-0.049165	7.73029	0.71428	157.652	0.036205	0.814175	14.2127	141.902	-0.07595	2.66663	3.40227	25.1203	5.23292	0.01416	0.1397	-0.0028	1.75232	2.13794	1.16383	0.70163
YX373RXQN5	0.01739	-0.00159	2.35731	30.7908	39.4961	6.17196	95.7735	16.5934	424.145	-0.163085	10.5864	0.540375	143.983	0.037665	0.762165	6.03925	102.97	-0.14091	1.74821	1.8777	2.55575	1.62155	0.00689	0.308345	0.00595	2.08803	0.70684	1.85237	0.41133
LQ6Y57YKKK	0.04745	-0.0014	2.16375	475.992	80.024	15.6802	162.797	81.8461	640.275	0.06313	19.3226	1.11007	256.174	0.056135	0.87985	9.15419	156.069	0.077515	2.91253	2.19218	3.76982	1.83709	0.039005	0.630025	0.002465	1.15734	0.57992	1.78509	0.655975
4BS8W8WHT6	0.012205	0.002105	1.00762	65.7224	90.0846	7.7611	70.1361	41.5997	744.267	-0.360085	26.6646	2.84386	463.754	0.074655	1.07472	38.6295	139.86	-0.35163	2.9552	7.39992	4.98121	4.13588	0.014455	0.08693	0.00238	-0.57341	1.94131	0.372145	0.68241
54CNTEPLWG	0.0133375	0.0007375	1.49581	115.477	67.054	14.7771	172.771	32.8535	688.027	0.131575	16.5732	1.07317	192.391	0.0691025	0.48303	30.0874	144.089	0.372765	1.42937	4.86774	2.13132	2.87341	-0.032635	0.48152	-0.000485	-0.16753	0.496855	0.955828	0.920985
7WECWR87FU	0.030175	0.00181	-0.003565	78.7692	139.84	17.3736	82.5984	46.9304	1186.88	-0.10095	35.9263	3.04792	497.192	0.094135	2.42008	146.019	251.276	-0.129	5.44376	30.5643	3.56316	5.60381	0.02059	0.092805	0.045155	1.47256	-2.30444	1.51444	4.64992
FTM6L852GP	0.020735	0.002455	-0.158615	1174.61	66.1156	8.43764	91.3984	58.4993	541.433	-0.162115	22.0571	1.81577	260.121	0.05504	0.693325	30.476	146.32	-0.13862	2.13243	6.23543	13.8007	2.92818	0.00928	0.10035	0.00623	0.72148	1.55242	0.86753	0.586515
G3BSGAC8PY	0.011115	-0.00235	3.10421	41.3143	134.682	14.3115	115.168	21.0666	1044.97	-0.061095	8.50937	0.510615	164.815	0.0354	1.36979	11.5566	116.35	-0.140955	3.52793	2.70081	2.27398	4.8064	0.023265	0.3004	0.004925	1.54459	0.94898	1.8015	0.45661
5L3ECKSDJ5	0.030565	-0.00257	2.85564	195.577	115.599	8.00994	163.633	27.305	1138.33	-0.2128	23.2439	0.933865	331.801	0.06913	1.41375	15.7652	206.977	-0.14757	3.98321	3.63313	1.02353	7.23531	0.013205	0.557715	0.00581	0.922925	1.96486	0.515155	0.82775
6TTHCMVW6Q	0.028395	-0.00473	-0.00653	210.119	77.8963	7.83218	113.915	97.7468	465.867	-0.07483	11.9969	1.0047	154.856	0.04735	0.713115	11.4147	121.842	-0.287625	1.47898	2.21267	3.05284	2.96589	0.011785	0.53781	0.005975	3.384	0.858435	2.05304	0.91824
B9BYLXLE85	0.014945	4.5e-05	0.37616	100.477	68.9385	12.406	213.476	43.0291	471.132	-0.09451	11.588	0.74659	175.447	0.038615	1.13637	16.5971	186.281	-0.090345	2.38615	4.22427	0.513265	2.21297	0.00874	0.4563	0.01318	2.03527	0.639785	1.50045	0.423485
236MXVR27N	0.033775	-0.001405	2.69308	187.915	84.6189	9.69256	122.656	175.936	759.505	-0.249635	15.5371	0.898965	229.43	0.054095	1.24964	24.1857	149.278	-0.442845	2.92761	5.36356	64.5156	3.27289	-0.00367	0.374835	0.005095	0.150355	1.10477	1.00496	0.77583
AQL4UCE8MM	0.00519	-0.00196	2.11666	68.6592	158.478	7.47807	100.262	101.814	985.944	-0.222375	18.6544	0.75102	283.832	0.047805	1.04696	31.6558	136.967	-0.16419	3.24026	7.49099	1.27049	7.66812	0.014915	0.47655	-0.000585	4.37031	1.89966	1.81519	0.507145
Q5L3M46K9M	0.007785	-0.000575	2.72214	39.694	119.869	5.77327	111.923	18.3695	867.324	-0.222735	12.4903	0.80092	187.507	0.04798	0.72408	10.7431	134.684	-0.168205	2.93574	2.51135	0.714135	3.33422	0.024975	0.440625	0.00042	1.21	0.787515	4.09304	0.71423
7KMD35AE5L	0.01179	0.00088	0.517355	63.5296	43.5323	10.5023	148.833	27.176	339.024	-0.14868	27.2651	2.85611	326.179	0.062345	0.69945	8.96547	189.509	0.164595	1.49332	2.47243	-0.66427	0.73279	0.016855	0.160105	0.00523	0.65844	0.67251	0.316925	0.335895
QZL9KW72QB	0.014675	0.00153	1.49249	126.388	198.511	16.7819	208.211	29.3889	1274	-0.175475	22.5046	1.19879	313.655	0.069095	1.14587	14.566	178.452	0.03106	4.99005	2.87823	1.36267	5.79817	0.0337	0.69504	0.003595	1.29483	1.05401	1.23944	0.79661
TL3ADDUKQL	0.0316	0.00381	3.05697	142.825	172.376	10.9828	33.4926	37.8162	1489.58	-0.12457	11.4573	0.589655	218.255	0.056905	1.62846	92.3231	94.7269	-0.18467	4.88344	18.0653	0.30266	7.99871	0.02624	0.34731	0.009385	1.46389	2.54659	0.131765	1.2097
9KW2KKJAGE	0.011765	-0.00042	0.31531	43.6701	47.7109	7.16977	127.508	23.2938	364.625	-0.14328	9.58281	0.61743	135.989	0.03219	0.785795	13.5395	140.783	-0.2385	1.72822	3.44197	1.82696	2.59655	-0.011175	0.256775	0.002265	-0.527265	0.90907	1.78463	0.42693
UXUCQHQ9MM	0.02579	0.003295	0.039255	102.466	135.081	10.8306	107.853	33.4635	932.696	-0.113965	10.3553	0.749575	158.049	0.04203	0.916915	38.9131	161.981	-0.13056	2.99765	6.21695	0.416985	4.9709	0.027205	0.491855	0.00495	1.29901	1.21751	0.990005	0.772425
J69EU8JWRN	0.052215	-0.000175	2.45303	62.3764	39.4311	4.98283	139.886	44.2855	360.381	-0.245255	16.6448	0.69634	189.382	0.04988	0.654985	11.1322	132.5	-0.201385	1.47279	2.76984	0.397155	1.66773	0.00902	0.461825	0.003385	1.41942	0.754735	0.92892	0.55741
4EPZTVHKMZ	0.02891	0.007745	2.64113	94.6247	44.7716	11.364	134.078	45.4031	338.856	-0.171675	13.895	0.93457	175.344	0.04052	0.81125	160.328	174.345	-0.12637	1.72221	34.3743	11.1536	1.16916	0.021415	0.55373	0.006825	0.9504	0.37797	3.71135	1.15749
G392XQHTA7	0.02373	0.002075	2.95755	416.341	90.8396	26.9478	124.233	155.889	312.119	-0.32854	21.7103	1.01038	249.61	0.063415	1.23832	8.60908	91.9654	-0.110335	1.57931	2.22069	3.20652	3.1862	0.021065	0.614295	0.00468	1.01523	1.88685	0.327235	1.24143
VUZKSSHRUJ	0.005845	0.002625	2.69478	153.466	22.2856	19.5728	127.095	82.71	295.667	-0.280305	19.5837	0.96109	243.923	0.0555	0.825745	10.7028	113.341	-0.031165	1.60672	2.66228	1.31875	0.80509	0.012445	0.52526	0.00061	1.25469	0.64917	1.80169	0.846515
ZCBB4KVVEY	0.013885	0.001465	0.36418	59.9713	38.283	5.65162	103.705	26.5688	310.791	-0.27249	12.3794	0.69225	160.854	0.04469	0.54761	16.9851	138.228	-0.089545	1.54293	3.78526	8.38174	1.94534	0.016395	0.595515	0.00435	2.5518	0.370875	0.456355	0.59308
3EKFNNSP56	0.288595	0.000145	-0.424725	80.4071	63.0793	8.05172	153.524	30.6054	325.089	-0.320225	20.0682	1.14344	240.476	0.062185	0.63927	26.8852	178.811	-0.242965	1.20912	4.7016	0.77017	1.34362	0.031875	0.642045	0.00437	4.0983	0.489955	1.94879	0.83785
CV96CY2QBV	0.011205	0.00124	0.663315	55.5704	188.41	14.6113	100.827	13.0329	1404.48	-0.35316	22.3354	2.07753	337.922	0.05627	1.05293	13.0371	137.868	-0.186685	4.86189	3.35997	1.71462	8.73857	0.007345	0.116225	0.016055	-0.42159	2.05437	0.775455	0.649775
WHJ9FATPR9	0.0106475	0.0017625	1.67376	96.0411	111.229	13.5322	96.8024	32.7139	674.094	0.107792	11.3156	0.756365	141.334	0.0550525	-0.030765	17.6592	151.857	0.400713	1.78859	2.77074	-0.00195	3.30911	-0.0739675	0.398505	0.0049575	-0.287875	1.30889	1.16927	1.13263
HA8XVZKGFP	0.009485	0.00191	-0.074585	65.5773	37.7155	14.8442	101.983	16.2754	491.369	-0.062295	48.05	4.4951	562.339	0.105005	1.04203	5.84518	127.838	-0.2691	2.68987	1.62992	-1.10997	0.73592	0.01349	0.149495	0.00014	0.3358	-3.31175	2.53186	0.39656
QJBUN6MRCB	0.010035	-0.001665	2.23445	58.7317	48.0394	10.2874	158.639	29.0039	425.832	-0.44798	25.1885	1.05568	282.889	0.061835	1.08601	21.4831	183.599	-0.18264	1.86379	4.83269	1.3371	2.81383	0.024305	0.699605	0.001705	1.01927	1.41423	1.38111	1.30377
4SMY3CTHGR	0.008135	-0.003875	2.17999	196.616	184.888	7.78386	87.9034	63.6997	1266.67	-0.28402	25.4527	0.763735	352.323	0.064565	1.40882	20.3037	131.771	-0.226435	4.44867	4.40225	2.62007	6.63976	0.01302	0.50636	0.00039	0.856895	2.33034	0.820035	0.512265
FWVR7TWSWY	0.009965	0.002525	0.06465	76.8551	62.8359	13.9603	167.098	32.3483	575.55	-0.08697	20.3375	2.30623	258.992	0.0607	0.64372	6.92687	143.073	-0.109285	2.21114	1.93411	0.31035	1.50297	0.014755	0.08129	0.003685	1.13529	-3.6914	3.24437	0.32754
QJ8TR4W9ZY	0.0231275	0.002935	1.76763	122.177	33.3774	1.78606	105.522	40.8869	249.908	0.0530475	9.7026	0.68432	87.7025	0.0311625	0.42755	11.3776	87.3389	0.482515	0.665793	1.80645	7.70777	1.2025	0.021465	0.429428	0.00383	1.05924	0.731185	1.47652	1.08831
3Y58UPEKMW	0.0138225	0.0031075	1.42552	41.7259	45.7243	14.9248	117.8	29.4489	651.625	0.0489425	6.63328	0.99397	94.1557	0.0650275	-0.024215	12.751	161.694	0.364177	1.69971	2.30174	0.51403	3.89617	-0.0711575	0.210485	0.0011525	0.13683	3.12712	1.49077	0.581268
85L9WQE2JZ	0.00382	-0.00317	3.66848	355.702	58.9848	7.09232	156.497	142.086	534.377	-0.32864	16.2101	0.78454	215.744	0.049095	0.84104	18.7025	118.549	-0.250695	2.26925	4.024	0.999525	2.696	-0.010285	0.43683	-0.00114	-0.655445	0.87878	1.02395	0.649185
KQU5QFB8RS	0.0157525	0.0077325	1.61915	228.066	65.022	3.8763	112.235	49.6246	585.861	0.0850125	11.2589	0.37721	115.691	0.105908	0.202375	16.0988	87.1203	0.48204	0.780767	3.14849	4.34086	4.71636	0.128295	0.406035	0.0084	0.45732	2.13476	1.67323	0.96527
AW7CM3YMG9	0.01361	0.00369	2.10309	59.7857	69.9576	25.76	160.779	47.1435	769.382	-0.067585	13.7128	0.92004	206.632	0.04894	0.854675	56.802	129.384	-0.01566	3.20954	10.1938	0.5623	8.03858	0.021955	0.61065	0.010745	1.20213	3.19518	1.30661	1.15613
NRXWB82DHE	0.268015	0.001	2.18809	66.5883	103.223	5.89835	72.2327	32.8027	551.892	-0.061	5.89501	0.460395	99.4276	0.03149	0.39577	6.61446	76.5156	-0.24264	1.78956	1.7587	5.26347	1.7431	0.01037	0.18169	0.00229	0.828905	0.50876	1.82978	0.3715
NE7U2C6XGT	0.02136	0.002435	2.59037	72.7726	56.8214	8.17665	110.574	32.113	451.826	-0.166605	11.8611	0.52217	151.964	0.033395	0.738025	7.92514	101.803	-0.157795	1.91308	2.22187	16.5007	3.93468	0.01232	0.32892	0.004005	1.33041	1.22782	0.513415	0.351445
GGXGGE6HST	0.158545	0.001	0.07305	115.131	19.8445	11.592	107.401	47.2264	267.034	-0.07589	21.1614	3.0673	268.564	0.061005	0.621635	15.4251	130.124	-0.291595	1.36495	3.21632	15.6362	1.04721	0.019035	0.11782	0.011585	3.49075	0.8578	0.81182	0.943645
Z5TTST4XTQ	0.01744	0.001035	0.51954	72.504	46.5054	8.73315	169.324	25.129	324.2	-0.299735	37.6754	3.68759	513.76	0.082075	0.821355	9.69398	171.598	-0.204	2.09178	2.70429	1.24558	0.852095	0.014325	0.12652	0.00633	0.796185	0.61602	5.20453	0.530335
Z7F6K5KQ8S	0.02951	-0.001235	2.26309	227.471	17.1517	6.44034	108.532	157.66	192.751	-0.207655	10.3346	0.90157	134.547	0.034445	0.6197	22.7296	101.812	-0.35394	0.946905	4.69409	3.95656	0.99957	-0.016075	0.25065	0.006555	-0.600525	0.810045	0.85269	1.24388
7GBMCUL46Z	0.0245975	0.003755	2.80565	340.416	82.5182	4.31082	90.1716	72.1903	622.556	0.0639475	11.5697	1.0992	113.911	0.0563175	0.748285	20.5517	75.9703	0.573395	1.50442	3.16113	5.60943	4.24549	0.058205	0.378437	0.007325	6.01797	1.52824	2.65623	1.69831
PDSCBK42LK	0.027795	-0.00031	0.984865	68.7891	29.8976	10.6587	144.584	27.6256	279.546	-0.196625	18.4489	0.941	220.658	0.047375	1.15685	8.81508	187.31	-0.46429	1.77064	2.53493	1.94723	0.66731	-0.00668	0.50119	0.002085	0.986215	0.34619	2.16524	0.73267
H8HZNB6B37	0.0103875	-0.0005075	1.59664	185.177	36.1228	17.1231	142.935	214.465	376.243	0.165607	19.2264	1.88613	210.381	0.0680825	4.77287	39.3013	205.443	0.400487	2.41569	6.28949	1.08998	0.79713	-0.0662475	0.32992	-0.0010525	-0.03821	0.89862	0.719328	3.38613
NVGLDCRZJF	0.0139625	-0.0003775	0.52303	100.349	51.9145	23.2468	134.132	50.5134	659.943	0.101395	13.5029	1.0156	164.806	0.0661775	0.376325	14.8738	150.324	0.151315	1.39841	2.60628	1.06405	2.98581	-0.031605	0.421895	-0.000905	-0.396785	1.21026	0.832017	0.91441
4FRGUWSN8G	0.020255	0.00359	3.81522	180.013	70.1275	14.5866	141.947	95.9184	425.528	-0.203385	16.0985	1.39265	217.618	0.06203	0.75311	12.5865	196.694	0.170545	2.16295	2.7302	1.7353	2.30828	0.02763	0.569565	0.00764	1.6763	0.547405	5.25694	1.46632
TBNJQWXUH3	0.010145	0.002295	-0.13061	247.686	20.7177	15.4558	52.3511	41.3472	420.491	-0.1899	21.5647	2.18557	262.381	0.0619	0.534605	6.94667	55.9435	-0.0328	1.81486	1.6185	2.29435	0.97909	0.00856	0.07277	0.00295	0.75073	-3.79238	0.32254	0.45755
3SDNF8FURQ	0.0073	-0.000315	0.129555	47.0613	234.606	23.15	154.136	41.6275	1409.97	0.22906	15.1372	1.52283	260.787	0.049875	1.13689	15.512	123.025	-0.09707	4.92054	3.76524	10.2077	2.30316	0.01311	0.066205	0.006325	1.22611	-1.48657	1.25666	0.538245
RP9JW3G5U6	0.010595	0.000185	0.40731	85.6389	38.6551	12.6335	136.552	87.2821	357.37	-0.24131	18.1106	0.933505	227.228	0.046335	0.848615	15.8931	174.276	-0.51526	1.93721	3.92352	1.56666	1.25523	0.00056	0.536525	0.00542	-0.09234	0.498775	2.85155	0.7539
EDK5T8DM5K	0.02257	-0.002605	1.26832	80.8944	82.5221	14.8445	166.925	24.4888	780.487	-0.163245	24.0084	1.16933	295.342	0.073865	0.99372	20.7379	174.508	0.08513	3.40451	4.16931	15.9584	4.6047	0.02562	0.75289	0.00844	1.27917	1.19942	0.639475	0.933415
GJGCUGVSFP	0.022145	0.00108	-0.434735	84.8877	88.7267	18.6332	234.244	25.0243	822.87	0.02055	41.6784	3.18588	480.651	0.08695	0.96707	19.5287	158.75	-0.456095	3.36713	4.65811	1.74671	2.05414	-0.009475	0.01293	0.00213	-0.377565	-3.58111	1.62211	0.47655
T7UA3NQVNP	0.013985	0.003145	0.88623	212.251	247.737	10.9592	125.715	58.3012	2078.07	0.178555	9.91294	1.26372	269.423	0.04986	1.51365	23.0435	156.626	0.20469	6.67899	4.68872	-2.11532	5.95749	0.01945	0.16109	0.00695	2.87552	1.53339	2.58698	1.42406
8M3GAPQKX9	0.018525	-0.00029	2.15037	240.642	20.5616	7.1098	127.483	177.517	237.176	-0.09935	14.7775	1.93512	357.13	0.05344	0.759835	11.4577	114.708	-0.21232	1.5487	2.52686	0.14261	0.82131	0.00658	0.45665	0.003645	1.80134	0.360705	2.35651	1.33051
VK5DAC9CYS	0.01963	-0.000995	0.42421	71.7323	42.3053	7.11226	137.014	34.6574	317.711	-0.05543	6.63326	0.530605	105.29	0.023625	0.45426	12.403	128.817	-0.067135	1.38698	2.81173	2.99337	1.83049	0.01883	0.575575	0.00313	2.74033	1.47802	1.27374	0.314815
D4H3CHG3YD	0.00889	-0.001115	2.3721	69.0593	39.5201	6.40834	105.778	35.5959	297.268	-0.3811	23.4058	1.06414	283.432	0.07503	0.86883	37.3941	120.149	-0.209595	1.65255	8.04116	9.20251	1.69053	0.015815	0.66301	0.00581	1.29707	0.891925	1.50016	2.16976
ZAAS5888VZ	0.0109	-0.000855	0.481045	92.3194	93.7853	10.0022	104.02	36.7058	368.411	-0.342795	20.0954	1.01835	242.408	0.059285	0.911695	8.09154	179.054	-0.147535	1.72697	2.20225	1.08468	1.88159	0.015445	0.63392	0.00202	1.27376	0.67202	3.68469	0.576345
V3TJQBEQDN	0.014925	0.002015	0.283785	103.174	51.5057	13.7207	130.838	66.1704	375.151	-0.23756	25.3737	2.38916	285.302	0.05604	0.720725	13.0136	170.866	-0.431355	1.67889	2.92735	3.0415	0.97626	-0.008165	0.034675	0.00257	-0.25595	0.807505	2.26502	0.57613
5Y85HFW96B	0.0142325	0.0024575	1.83794	75.0028	179.951	16.3057	121.048	30.2005	1060.41	0.111177	13.0316	0.996845	173.678	0.0562725	0.30632	11.2682	132.161	0.390367	2.89258	2.11641	4.26556	5.91306	-0.0273725	0.393035	0.0101975	0.289835	1.24269	1.52219	0.628997
Q9JWJDY5Q9	0.0259	0.000375	2.49036	53.8356	33.4202	6.68614	102.797	36.8434	410.77	-0.108045	11.4887	1.43569	253.644	0.04691	0.633975	8.16055	103.872	-0.485285	1.66901	2.29765	0.549425	1.66419	0.01011	0.36861	0.002885	0.7911	0.71955	0.62761	0.44702
SRPBRQF63P	0.034825	0.00053	4.60209	78.6259	104.156	8.97348	183.208	33.8322	493.988	0.060525	9.70955	0.833625	122.873	0.0437	0.57178	15.0021	161.815	0.04726	1.52164	2.77604	665.962	3.06567	0.019305	-0.885265	0.003165	1.11172	0.795135	1.45171	0.928435
US6ESKVEF4	0.01817	-0.000575	-0.378705	84.5179	80.6882	24.0405	105.825	161.225	377.655	-0.16654	15.0386	1.08823	185.484	0.04708	0.655125	13.3583	129.806	-0.19173	1.18684	2.69606	9.85604	2.7209	0.019975	0.92014	0.001225	0.457725	1.0775	0.83596	1.21237
VMC9FAZYQR	0.0209375	0.0031875	0.815605	653.969	31.3978	18.9467	138.06	134.367	362.453	0.20674	24.7348	8.33717	1213.4	0.172692	2.81107	26.6016	156.226	-0.242865	3.01544	4.53099	3.86996	1.34914	-0.048415	1.01154	0.00279	-0.27551	0.517575	2.13199	2.12662
79H6K6CZE9	0.010835	0.00161	0.390615	94.0687	41.7698	9.78205	122.123	42.5731	298.529	-0.34471	24.8303	1.94779	254.856	0.06844	1.12922	8.58469	174.973	-0.33166	1.87813	2.26912	4.01296	1.01538	0.02744	0.270225	0.00664	11.0449	0.9611	0.788905	1.70285
YQG3E74RJF	0.02101	0.002265	0.78984	79.1455	611.686	10.5819	96.2546	29.9631	3652.94	0.00717	8.61253	1.12195	360.329	0.044805	2.2123	227.455	111.503	0.100025	10.7023	44.1269	35.641	17.9375	0.01364	0.304945	0.017505	0.262105	3.18237	0.00257	2.18294
KKZY6D55ZG	0.06555	0.001785	1.53089	86.9541	226.733	21.095	140.194	26.3488	1294.15	-0.2607	16.1095	0.98842	248.044	0.054295	0.96307	23.1456	155.829	-0.021215	5.16547	4.48604	0.582135	8.24193	0.04014	0.579435	0.01095	1.39311	4.15066	0.63067	0.971025
G645XF8WC5	0.00956	0.002625	2.6008	380.471	31.1054	12.0973	119.997	112.441	312.897	-0.050825	12.5163	0.90474	154.935	0.05144	1.24135	9.69552	193.973	-0.238715	1.53096	2.54187	0.03797	0.979195	0.01347	0.40323	0.11954	2.49372	0.553875	0.150925	3.04885
MUUEKK6GZ7	0.02144	0.000615	0.44784	56.3323	34.717	6.05534	94.5829	34.7455	292.473	-0.0037	5.81208	0.89787	95.4163	0.03242	0.4545	12.3747	128.671	-0.099775	0.89562	2.52807	-0.6548	1.64217	0.01238	0.607685	0.003765	1.06675	0.584695	0.943505	0.56102
P3UGJSMR56	0.02837	0.000665	-0.439515	114.327	18.9698	14.9757	77.2242	109.97	334.35	-0.12942	13.3395	1.04586	164.504	0.058905	0.83984	19.884	103.206	-0.3158	1.21916	3.64177	13.408	1.07252	0.07085	0.61187	0.01416	3.73045	1.00392	1.49008	1.46189
5QVHA7CE57	0.00995	-0.002295	2.0469	91.9793	31.3694	19.0591	120.039	47.2427	517.23	-0.08349	7.93395	0.80066	123.04	0.023975	0.617895	29.6352	138.67	-0.182675	2.22371	5.88174	8.89846	3.1818	-0.004255	0.232205	0.00923	1.27843	1.16043	1.64604	0.94389
8MWRBGS9S4	0.049975	0.00974	1.05958	84.8468	125.288	13.5074	91.9511	28.4094	1132.64	-0.081115	10.2444	2.38144	180.806	0.05974	4.59957	236.53	132.282	0.00548	5.63707	40.2526	4.91033	9.67056	0.0208	0.32252	0.01681	0.93597	2.79855	0.40966	9.52046
5EU4YA2QXA	0.01106	0.000855	0.533105	817.58	26.2674	13.2419	161.941	144.128	270.262	-0.037505	11.5055	0.691235	153.415	0.043455	0.516125	6.02159	155.383	-0.037925	1.49585	1.72166	2.91805	0.46648	0.012685	0.38033	0.00555	1.06291	0.326465	0.700715	0.49551
Z5YQ9VJQK7	0.032715	-0.00471	0.610645	149.031	53.851	11.124	154.275	69.2619	411.681	-0.155215	14.8862	0.6179	183.321	0.04157	0.874055	24.9102	179.941	-0.165645	1.74107	6.05007	3.45677	1.60314	0.027455	0.36769	0.005415	3.61221	0.566775	1.11031	0.57228
PYBFYUNL6P	0.00796	0.00123	0.06457	78.8938	126.651	8.73394	96.9341	34.3852	1040.1	0.74373	12.352	1.37515	210.759	0.051145	0.92182	13.7498	166.826	-0.15706	3.62831	3.23514	3.92153	4.70742	0.009835	0.2022	0.018605	3.24752	2.1688	0.643115	1.13465
MHWVYZJ66B	0.03628	-0.001525	1.36699	80.0527	50.9186	14.7177	171.909	33.055	540.387	-0.134885	16.1716	0.97811	194.529	0.058705	0.71304	40.5052	252.274	0.111715	2.2514	7.65802	1.45022	2.35147	0.02803	0.60127	0.00844	1.83025	1.26132	1.99416	1.11963
H3GWGFH3KP	0.00741	-0.00082	0.59361	97.6367	62.4488	10.7528	177.393	32.6344	357.312	-0.36305	31.9656	3.25963	361.858	0.073405	0.72345	9.92124	209.311	-0.17154	1.92776	2.66944	2.24877	1.19674	-0.010205	0.10383	0.00559	-1.14976	0.78812	0.494105	0.59359
B3KQDNYG95	0.01585	0.011055	1.97971	153.091	22.696	14.6226	153.216	104.051	381.416	-0.07196	12.6101	1.00841	161.635	0.04468	0.687165	10.0732	127.459	0.108745	1.66729	2.39005	2.55287	0.843555	0.027005	0.426445	0.006165	0.997475	0.419565	0.742585	0.90891
PS4GZ2NHSG	0.019175	0.00357	3.11628	66.3896	134.806	11.8237	143.563	23.8599	838.137	-0.185055	18.0636	0.82943	238.957	0.054035	1.04856	108.166	169.084	-0.320935	3.24141	20.7752	2.84974	4.4372	0.020995	0.576485	0.003415	1.09158	0.952635	0.737635	0.826885
XGHZQ62QX7	0.007335	0.00069	2.96388	55.7741	133.673	15.3006	128.721	21.1689	990.274	-0.24917	19.0588	0.832935	294.508	0.05056	0.989325	26.0878	164.233	-0.044115	3.44488	5.902	2.42848	5.36332	0.01334	0.554325	0.001055	0.7317	1.99863	0.708845	0.600555
PUYZSJV55Y	0.01231	0.002015	1.92664	106.965	98.9729	7.93373	113.835	64.2206	1092.17	-0.0519	5.64017	0.446895	136.346	0.03694	10.524	75.9833	142.791	-0.15952	7.61562	14.9315	0.63726	6.84091	0.011355	0.166925	0.01764	1.61397	4.89043	0.644865	1.76989
TKG33NJQQZ	0.016325	-0.00109	0.086715	89.0122	48.6439	14.8312	146.953	32.4686	531.284	-0.26779	49.5346	3.63711	487.592	0.14971	1.06573	8.65109	158.327	-0.1823	2.70554	2.25197	0.911945	1.71687	0.02643	0.139155	0.00072	0.68919	-3.47824	0.860435	0.60566
DVXMZ4KEWN	0.01255	-0.00171	2.04386	80.4843	141.39	7.01783	124.126	18.0827	821.927	-0.10769	8.2776	0.47834	145.888	0.03502	0.605305	15.9296	141.072	-0.287445	2.48186	3.55887	0.06379	5.22913	0.010835	0.23485	0.00722	4.667	0.926215	3.11656	0.3583
KSC3YSQSD6	0.05745	0.005665	0.397785	40.8529	50.8759	7.17835	119.279	27.0466	319.601	-0.10853	9.59212	0.82119	139.722	0.03712	0.527525	9.98788	217.86	-0.27343	1.27209	2.90821	0.95982	1.87484	0.01234	0.32907	0.00826	0.794685	0.71933	1.57008	1.13126
D6Y964QU43	0.02405	0.000895	0.452985	105.488	68.8907	10.0616	133.855	49.874	417.999	-0.13376	17.1452	1.5044	449.887	0.059805	0.84576	12.7402	216.399	-0.20516	2.57269	3.22311	7.37721	1.91119	0.02077	0.7641	0.023855	1.06537	0.63167	2.02622	0.924255
XMHQHWY9KT	0.01298	-0.002735	0.11971	85.7391	58.5082	7.72285	157.446	29.78	505.542	-0.102965	10.6086	0.99639	194.284	0.046175	0.637895	39.3241	201.488	-0.255125	2.45302	8.44393	5.63683	2.47016	0.01282	0.49964	0.000295	1.1524	1.16853	1.41858	1.37101
42GY4KX6X6	0.009985	-0.000625	2.46026	69.1758	45.8792	8.62553	135.512	29.0273	314.843	-0.286055	21.2274	0.927965	238.995	0.055425	1.48527	10.9654	120.388	-0.08207	1.72542	2.78139	4.56323	1.15962	0.01298	0.53881	-0.00089	2.11734	0.411555	1.20461	0.56511
MVUKWRZK2D	0.0119675	0.0024125	0.830995	391.348	162.835	13.1601	125.148	73.0087	756.438	0.106622	17.569	1.56458	216.912	0.0652525	0.30999	7.80746	134.452	0.355368	2.04118	1.64312	2.14427	3.83922	-0.0780375	0.349035	0.0006275	5.233	0.989355	3.40125	2.03955
BULRXWHRAY	0.00924	0.001755	-0.161775	44.9204	49.5873	14.0059	147.102	20.4859	299.528	-0.19641	15.4318	0.768245	187.894	0.044875	0.799725	7.41078	215.721	-0.267105	1.62865	2.29216	66.7208	0.4514	0.02124	0.3717	0.003875	0.89357	0.48382	0.461965	0.49189
HM94Y4X4SC	0.0331075	-0.0006475	0.97941	260.144	94.1167	34.9023	104.399	93.217	676.537	0.113547	15.9488	1.20615	182.812	0.0561975	0.981675	24.9452	54.9699	0.107315	1.43975	3.60339	14.5542	4.6269	0.18964	0.371095	0.022665	0.55024	2.68171	0.596465	4.52639
G53CSTQK2T	0.0148925	0.0003175	1.4186	68.1047	120.671	3.17958	129.972	24.7544	1100.3	0.158202	18.9861	0.65913	194.276	0.0550475	0.871145	41.6633	122.097	0.185585	2.35347	6.68299	35.4284	5.62788	0.01356	0.428245	0.01136	0.79495	1.75012	2.62507	0.927115
BFY2M82YRD	0.085575	0.00173	0.42649	70.4564	46.0992	9.53462	170.62	33.9037	433.415	-0.08749	6.93581	0.51952	114.504	0.0272	0.517915	30.0231	161.818	-0.18144	1.78026	6.75959	3.07945	1.32468	0.04239	0.22812	0.00143	1.36467	0.5521	1.57024	0.33835
69UZ73R8LK	0.01069	-0.00105	1.29996	77.3868	60.6354	12.2776	157.051	35.237	398.99	-0.055115	42.6431	3.96055	484.592	0.087805	1.08841	19.8544	196.16	-0.094165	2.3538	4.0225	3.74912	1.73257	-0.00781	0.0409	0.002745	0.1134	0.914865	0.87442	1.49427
CDXQYSJ74Z	0.01175	-0.002395	0.76142	89.4292	80.7209	12.9625	159.449	41.3168	531.375	-0.04653	10.6496	0.63333	161.933	0.033765	0.71887	12.901	190.447	-0.12573	2.07546	3.47039	1.95419	1.78595	0.033515	0.2859	0.002175	2.28361	0.51537	3.13929	0.434455
VEUVYUHBHG	0.0090925	0.0006475	1.9225	36.329	37.066	2.22029	83.7108	20.3095	250.016	0.107323	7.57054	0.25714	67.1539	0.0276325	0.39158	9.07445	86.6447	0.18483	0.351417	1.58143	1.67444	1.20842	0.0186	0.19831	0.003655	0.99452	0.479475	1.89923	0.434225
J6QMPZ5L3X	0.014145	0.005595	1.18712	280.711	36.9395	10.3338	126.037	47.3664	366.986	-0.46946	36.288	3.26333	413.863	0.075475	0.85588	12.9529	186.335	0.014105	2.22588	3.27511	3.13016	1.13738	0.036095	0.16349	0.003795	6.68529	0.93546	2.33296	0.543345
R7AAD9TJNU	0.018235	0.00966	3.10786	215.43	251.337	10.454	142.768	62.6037	720.794	-0.21107	16.1048	11.1241	226.453	0.278595	0.90306	22.268	146.044	-0.271585	2.35179	5.39072	0.456285	9.87241	0.00294	0.41421	0.00547	-0.33578	10.0715	0.915375	0.84103
7BSPLW3VJG	0.01067	0.002405	-0.063925	53.5222	78.1123	10.7366	136.639	13.5128	662.157	-0.28258	30.832	3.25442	376.88	0.076285	1.06195	131.473	205.793	-0.426835	2.92428	25.745	1.24833	4.60377	0.013195	0.13013	0.014065	1.1303	2.31422	0.67625	1.50104
GNBUZ7HEEJ	0.01101	-0.002625	0.346185	56.6437	57.2933	12.2039	134.667	21.8906	506.336	-0.05314	10.7704	0.703555	151.928	0.03293	0.501325	23.2224	167.519	-0.0528	1.99327	5.2262	5.11296	1.51133	0.01634	0.33257	0.00196	1.98704	0.40233	2.68224	0.359035
TKEBNPZZ42	0.012955	0.000825	2.68696	55.6328	35.4201	8.23345	123.17	31.1116	259.488	-0.159655	12.2593	0.672015	149.642	0.04263	0.48647	9.35399	142.18	-0.1259	1.10937	2.62343	-0.2248	0.88136	0.019425	0.435015	0.005865	1.54868	0.24597	1.54174	0.55636
DGY6J32HKZ	0.01273	0.001815	0.017365	99.0744	33.7953	8.73064	146.684	52.9142	441.54	-0.175075	14.855	0.899855	183.723	0.041265	0.81176	13.3732	200.612	-0.074795	2.03728	3.40085	1.70151	2.48792	0.01601	0.542685	0.00439	0.567575	0.867455	1.26032	0.76605
HE4LVNWA9V	0.012	0.002095	1.03161	128.119	21.0544	10.304	129.617	44.25	304.387	-0.02917	17.2368	2.39438	250.527	0.054655	0.58438	15.9724	143.837	0.07318	1.49155	3.65534	1.61204	1.25143	0.01467	0.54448	0.00435	0.910465	1.11127	1.08224	0.40461
Z8KXCSBUW6	0.0077975	-0.0020425	0.922945	825.853	67.5894	16.6629	131.771	222.477	427.655	0.151195	18.7766	1.76741	188.899	0.0722475	3.1148	10.9835	98.0863	0.042795	2.02373	1.91009	3.36263	2.32145	-0.06396	0.348225	0.087915	-0.602755	1.12118	0.446342	2.31374
57ZQS5R3QY	0.02374	2e-05	0.235385	40.697	138.944	20.21	171.574	20.0805	1248.72	-0.375375	26.2216	3.13811	430.884	0.087215	1.07073	13.6197	159.973	-0.105825	4.80772	3.43501	0.877145	4.97752	0.016265	2.57576	0.007585	1.21277	-1.18989	2.82805	0.287625
NDCQ9EXM29	0.05729	0.0024	-0.673545	76.4506	89.4564	9.42468	141.153	26.4546	750.473	-0.22757	19.537	0.9894	238.264	0.066755	0.967375	40.0327	266.429	-0.290525	2.16946	7.01309	5.21359	4.36109	0.062425	0.65975	0.00629	1.73266	2.10385	1.19927	1.09718
VYWEKXJL4K	0.0228275	0.005695	2.1953	251.188	33.5412	4.60822	134.642	118.776	197.751	0.0553175	12.8214	1.66789	118.199	0.0572675	0.49826	7.24624	65.4667	0.369185	0.669963	1.23119	2.80797	0.69573	0.007615	0.253887	0.0007	0.294133	1.17557	2.25002	2.41009
QNUTNJTXFK	0.011335	0.00217	2.3641	52.0888	32.1499	14.6296	132.898	27.324	386.987	-0.09863	12.532	0.949955	179.032	0.04467	0.556015	11.0214	164.742	0.24435	1.9022	2.51285	1.88515	0.930725	0.018285	0.448495	0.0043	0.75672	0.32609	1.22389	0.839
UAFMBXT4N2	0.02115	-0.005175	3.59736	138.134	77.0275	8.76697	153.797	71.5591	644.459	-0.23457	15.5868	1.17878	261.236	0.04543	1.00202	14.3315	149.473	-0.154685	2.35701	3.12414	6.01956	4.66762	0.030225	0.50371	0.00012	1.76206	2.35428	2.63183	0.667845
R72K8K9THD	0.00885	-0.00016	-0.01691	400.153	46.9143	7.92544	139.407	130.477	377.903	0.029885	7.87657	0.82996	143.418	0.03091	0.65525	14.4644	149.921	-0.10359	1.89243	3.28892	4.03803	1.6597	0.012965	0.241775	0.00212	0.694385	0.53604	0.82856	1.15884
5LM27SCD39	0.0227925	0.00252	2.59291	2109.82	53.1558	3.36891	131.916	264.46	357.513	0.121843	14.8005	4.11405	743.275	0.121368	1.15873	10.402	79.3804	0.215765	2.1188	1.81668	9.2009	2.50252	0.016545	0.787708	0.025245	13.0368	2.22815	3.24809	1.3555
UCD3E8H6UJ	0.0142625	0.0022525	1.49723	105.651	42.9921	15.7669	301.929	73.8471	486.891	0.176575	20.3965	1.49686	240.848	0.0792475	1.11965	14.7262	160.381	0.32922	1.65469	2.67381	27.3138	2.01088	-0.025435	0.60588	-0.00092	19.139	0.55662	4.90606	1.4425
LEBGBKYY7U	0.011265	0.001885	2.47216	86.4332	88.2866	15.7064	207.139	40.4078	806.752	-0.156925	11.6527	0.946865	188.85	0.03607	0.813305	19.8303	182.204	-0.14983	3.31391	4.17859	2.87995	3.84829	-0.0059	0.64621	0.006805	1.86034	0.92015	1.65895	0.94156
94M96BADWK	0.005275	-0.00166	2.46409	57.0988	53.2363	10.6312	145.636	27.3141	359.675	-0.18782	15.5977	0.790295	188.162	0.04658	0.686325	10.061	142.034	-0.13076	1.53906	2.9111	5.46211	0.84459	0.016525	0.40101	-0.00105	0.89934	0.38388	2.35325	0.56812
P4GPYW9R34	0.01966	-0.00235	0.27137	217.565	41.2297	10.3739	120.955	44.4633	374.6	-0.30341	35.2742	3.45684	405.893	0.07232	0.783685	10.2957	184.821	-0.413575	2.24476	2.57821	6.69418	1.7861	-0.01116	0.051055	0.005415	-0.347695	1.40583	1.03962	0.404465
Q9YPWWMHKH	0.013625	-0.00169	0.057385	54.4512	113.68	18.3172	200.433	16.9279	857.439	-0.35422	40.2777	2.80233	476.703	0.08617	0.893725	44.9166	143.325	-0.22122	3.73921	9.98344	161.112	3.41517	0.022955	0.17613	0.00333	1.03518	-3.57767	1.72536	0.58849
HJ3U98HC3H	0.01707	-0.004695	0.85592	143.876	31.8946	9.02403	138.517	91.9859	270.344	-0.126355	11.2879	1.00124	164.998	0.050285	0.57532	14.3304	166.998	-0.260075	1.50028	3.45638	2.17928	0.918455	0.012645	0.44775	1e-05	1.92567	0.426105	2.49492	1.4198
MCZVWQSDLN	0.01273	-0.002015	0.360675	70.5098	79.9985	19.7514	157.31	31.2847	655.378	-0.13263	15.009	2.13016	207.098	0.050095	0.5309	7.64489	146.557	-0.25763	2.35573	1.83898	-0.04655	1.48104	0.017515	0.149415	0.00543	0.8395	0.62811	1.05365	0.398185
6ML5CVLPRM	0.0224625	0.0034375	0.566405	183.149	120.746	2.93879	47.8809	54.4402	1010.72	0.109827	13.9181	1.12933	166.471	0.0368825	0.9299	8.54635	79.262	0.07191	2.90954	1.39751	1.67682	7.30758	0.025135	0.27882	0.00936	0.67778	4.15273	1.73043	1.09978
HRTN5769B6	0.116865	0.00106	1.26105	284.23	29.1683	9.17339	106.674	96.1837	255.907	-0.22175	14.1674	1.40447	158.914	0.0453	1.07957	11.2147	150.02	0.285135	1.46216	2.67472	0.455375	1.28509	0.012735	0.20704	0.01201	1.30037	1.37716	0.866845	1.44959
GLC85Q7PXK	0.014105	0.00098	2.07132	41.6059	30.1469	5.87864	154.123	21.7603	255.405	-0.16522	13.5888	0.777455	167.467	0.055095	0.65702	5.70543	117.323	-0.191795	1.40003	1.4346	1.0493	0.62589	0.00785	0.334065	0.00626	0.76617	0.645485	1.74167	0.513455
ATREBNJYJW	0.0384825	0.0040425	1.6133	101.98	101.306	0.856375	87.7936	27.9958	745.504	0.0637725	6.72091	0.396985	83.163	0.0249175	0.17752	19.6834	92.8487	0.28721	1.55694	3.18323	1.8267	4.63519	0.13906	0.240245	0.01229	1.12088	1.4748	0.896435	0.443505
S5CUM4RBSP	0.01581	-0.00038	3.90772	307.048	48.6679	17.7508	204.175	78.8998	592.128	-0.33264	28.8203	1.79812	293.244	0.08338	1.64627	9.89025	150.722	-0.155015	2.9198	2.86976	9.14201	0.928125	0.02392	0.2975	0.001965	1.15454	-3.28875	2.10549	2.36223
YG2AT8KE3F	0.0171525	0.0017675	0.709835	173.363	214.477	19.4041	128.725	38.2803	1265.17	0.093415	16.0358	1.62675	190.472	0.0883975	2.27831	145.492	151.05	0.294085	3.20253	21.1239	15.6455	9.30538	-0.018455	0.303265	0.00393	-0.664385	3.65549	0.660382	2.5069
MFNMPFGJBY	0.02103	0.00061	0.067505	630.298	100.393	9.36161	117.948	157.108	854.648	-0.052665	27.4317	2.76899	340.505	0.065185	0.75065	12.497	146.961	-0.34398	3.43467	2.63005	6.42912	4.90393	0.0148	0.09884	0.00435	0.867545	1.28907	2.13948	1.54095
5SCQ76M9TK	0.01763	0.001045	0.112785	66.1385	77.4556	10.2177	109.509	31.3453	693.086	-0.05666	9.94918	0.68152	149.643	0.043055	0.63983	30.1593	127.469	-0.09119	2.49695	6.37542	1.1737	5.71374	0.008795	0.41166	0.006055	1.92256	3.77883	1.01125	1.34292
7ZQRJS9MKP	0.00896	-0.000215	2.28708	71.5197	61.013	5.59997	110.89	30.2783	389.632	-0.21469	16.3892	1.31015	251.329	0.05865	0.80779	8.85717	124.609	-0.19137	1.82041	2.37353	0.57598	1.14966	0.01166	0.531905	0.00184	0.65923	0.703045	1.3656	0.909155
DJGZC59Q2A	0.01573	0.001405	0.622575	135.203	306.495	39.8765	78.7899	46.2808	2546.36	1.95785	8.10927	1.15601	280.49	0.043795	1.3155	10.2153	64.1765	-0.093575	7.90055	2.51247	10.231	4.14664	0.015585	0.14935	0.00314	0.934945	0.772955	0.238425	1.12506
Q24EC426YS	0.021205	-0.00037	0.59878	132.702	103.531	13.5805	141.834	90.9417	780.172	-0.341365	18.3733	1.88831	245.755	0.06348	1.24439	12.7969	194.278	-0.270645	3.15387	3.20445	5.60661	3.93776	0.029195	0.277845	0.00415	0.586315	1.45472	0.76973	1.55179
M53JRPPPSK	0.006125	0.002065	2.88923	168.09	90.0106	6.2993	125.23	50.9618	574.912	-0.03924	15.6635	0.803125	211.037	0.032925	1.35308	12.3351	123.719	-0.410925	2.25283	3.05383	1.20152	1.85992	0.00792	2.86954	0.002965	0.12136	0.422535	4.71997	0.580995
39GT2TRELS	0.0373125	-0.0013275	2.35953	121.943	139.735	2.55055	71.3807	40.5817	794.797	0.0781175	6.13951	0.240415	79.495	0.0186825	0.86977	27.4327	84.1254	0.09817	2.08053	4.09976	15.9533	6.99596	0.101425	0.19855	0.008135	0.65186	1.9635	1.23548	0.678295
D4FGVX82K2	0.016385	0.00193	1.28962	101.113	455.1	8.77316	133.873	16.6855	2041.22	-0.25478	28.4342	3.12263	454.61	0.069925	1.47646	11.8627	172.005	-0.465115	6.69114	2.65707	0.48575	14.1742	0.042345	0.26615	0.00979	-0.383845	1.78476	0.71012	0.334665
5EJV9LCC6J	0.03813	-0.00024	-0.601255	173.672	145.237	5.93945	162.173	104.224	948.029	0.475355	17.5281	0.89597	233.113	0.33816	10.6956	14.6998	133.84	-0.18377	6.04244	2.66938	8.48567	5.08868	0.02719	0.56194	0.03407	1.88726	1.07493	0.784105	1.28313
F8UCSRASGK	0.01009	-0.00267	2.58993	86.0093	36.4739	10.7582	132.607	59.3722	224.43	-0.14931	31.1387	1.82393	571.364	0.1097	1.76192	9.71763	215.905	-0.256335	2.15995	2.51122	6.61052	1.09781	0.020005	0.83281	-0.001465	1.10096	0.66833	0.560455	1.55659
SUPHJPQDHU	0.02323	0.003355	2.66085	252.484	141.444	13.7823	114.175	100.108	1069.1	-0.245125	12.397	1.03634	193.229	0.042455	0.930405	26.2858	147.86	-0.573495	3.47926	5.53399	2.75001	6.27203	0.07489	0.454665	0.00849	0.444945	3.88781	1.13909	1.37844
98H5VTXWWK	0.0104125	0.0027075	1.23839	80.8316	120.702	-0.47907	56.8117	16.3229	731.952	0.0316525	1.85597	0.120695	35.102	0.0138425	0.11835	28.6037	21.2555	0.17876	1.24679	3.99928	1.62689	7.47778	0.007135	0.10971	0.003945	0.321915	1.40346	0.47383	0.175665
YPXWGSJGM6	0.02041	-0.003425	2.48734	68.8522	76.1661	7.9033	118.491	29.6673	937.936	-0.245975	16.006	0.784405	233.466	0.046815	0.83303	94.237	142.341	-0.213205	3.34291	19.0136	-0.007935	5.26614	0.012605	0.42926	0.003155	1.19315	1.23121	1.10679	0.722375
LQJHJ5L26H	0.01508	0.00105	-0.31226	52.9994	35.6642	13.8377	112.48	17.2095	482.801	-0.40703	25.1901	2.65204	305.057	0.072445	0.873125	19.1647	147.009	-0.12081	2.29395	4.44128	3.82023	1.31506	0.008035	0.15368	0.00366	-0.57054	-2.92832	0.670045	0.326855
HKN9ZA8Y8U	0.02043	-0.000655	0.677475	122.209	642.053	9.19659	92.7151	60.7617	2431.38	-0.16169	12.5892	2.0463	321.688	0.047525	1.59245	10.5899	171.076	-0.103225	7.4677	2.55016	0.968955	9.45383	0.018705	0.25101	0.00781	1.22507	1.30286	1.32178	0.890625
9TS3EELBUD	0.037045	0.002305	-1.03336	165.909	86.5417	19.9604	91.6132	119.797	757.277	-0.3003	19.0392	1.12019	238.46	0.084335	1.57516	102.148	110.735	-0.259335	2.74668	16.5385	6.38337	4.7617	0.033595	0.78493	0.011095	0.83135	2.01455	1.32302	1.61875
7GEU2N42R9	0.015445	-0.001785	1.68874	843.109	56.6781	17.6901	160.552	319.052	610.126	-0.20857	21.0777	1.19647	277.393	0.081405	4.41302	17.8944	161.459	0.064215	4.18349	3.59482	2.33436	1.65396	0.02902	0.668095	0.008435	1.19287	0.78073	0.42935	1.75605
ZQWACAXZQA	0.012565	-0.00081	2.44787	44.7446	39.6501	7.26537	133.951	27.1535	296.949	-0.20397	14.4828	0.734845	166.69	0.046795	3.06459	7.4341	135.067	-0.177675	2.54365	1.8902	5.45861	0.984865	0.019285	0.407065	0.00183	1.04456	0.456745	1.20341	0.491475
VVZ6QCWDQG	0.007875	-0.001325	2.8479	62.94	139.689	5.68701	88.2987	17.8121	1019.16	-0.31612	17.1237	0.63203	246.357	0.049045	0.90188	14.3657	87.7864	-0.14514	3.36184	3.15089	0.598525	6.06098	0.019655	0.38377	0.004115	1.36732	2.06418	1.58759	0.399335
9LPEHN64AU	0.016565	-0.002535	1.24127	391.084	63.3434	10.887	146.634	105.589	373.24	-0.188295	17.0315	1.03778	221.781	0.049635	1.06411	13.1559	229.109	-0.23849	1.88949	4.06789	58.2701	2.00451	0.034405	0.496385	0.02436	22.6031	0.555475	3.2748	1.34667
YFZG5KJ7S5	0.013575	0.00237	0.168135	39.4848	13.8197	16.9082	132.051	7.30781	335.97	-0.04615	27.3381	2.42887	299.158	0.075555	0.63078	12.1235	105.498	-0.435195	1.78249	2.90021	5.1676	0.358045	0.02543	0.065245	0.003975	0.53745	-3.94859	3.49887	0.326545
QU3VQ3W6A5	0.013855	0.003645	0.164825	67.5943	45.8594	12.2859	113.344	38.2036	474.14	-0.122695	14.5482	1.31704	259.627	0.05681	1.18866	18.3509	229.028	-0.25971	2.56368	4.53001	1.4522	4.18639	0.01634	0.728685	0.00621	0.55913	1.5517	1.47293	1.07502
ZLYZXVBUSQ	0.01715	0.00219	2.33821	120.563	122.916	14.5286	157.047	32.443	852.68	-0.159695	14.4557	0.902305	217.101	0.0527	1.19535	25.3837	138.063	0.14795	3.77877	4.80812	1.37772	6.03834	0.012455	0.53332	0.01009	1.19769	1.47779	0.32668	0.716015
ENZJRVHK84	0.01671	0.004015	0.422165	105.47	80.4721	8.89394	183.694	66.265	321.879	-0.06571	9.81577	0.968275	138.632	0.04839	0.580325	16.235	203.066	-0.348895	1.43178	2.88294	3.13334	1.72787	0.030085	0.457835	0.003845	1.65362	0.57808	1.92659	0.920455
TVX3DV9KW6	0.0607425	0.00563	1.84851	258.899	158.772	0.852515	120.814	42.527	978.903	0.0672525	10.5823	1.18468	121.8	0.0456925	0.8891	14.9221	112.86	0.496655	1.7731	2.23075	1.51538	8.91076	0.034085	0.346347	0.00895	0.378783	1.10976	0.878563	1.82607
TCQYNKP6GD	0.01407	0.000305	1.37157	138.494	24.1042	15.8531	176.816	64.1062	436.467	-0.204125	10.4503	1.00704	154.296	0.05142	0.625065	15.2562	171.907	0.058955	1.88794	3.29146	1.38163	1.34733	0.03414	0.512915	0.04312	1.79	0.82814	0.52307	2.55583
TTNZ2CXPT9	0.03748	0.00255	0.44245	124.738	202.221	15.6679	146.161	38.0146	1500.53	0.07727	10.1189	0.75841	188.536	0.046685	1.29912	16.1917	236.785	-0.046305	4.60801	3.07464	-0.413035	8.90535	0.016275	0.428875	0.01407	2.27083	2.33582	0.659835	0.762925
Z8YU3QGFQT	0.01497	0.0012	-0.107505	100.756	60.0609	16.6824	111.564	40.5452	497.555	-0.187605	23.384	2.80367	282.674	0.064345	1.76298	13.3529	248.561	-0.320075	2.4905	3.3083	4.31669	3.21088	0.011835	0.32841	0.00818	1.69732	1.77505	1.84194	8.74513
VXZH3VTRF5	0.02128	0.00455	0.68577	298.301	68.8155	8.01156	155.492	84.0385	633.522	-0.126885	13.7083	1.98074	208.736	0.06264	1.38543	15.4384	144.591	-0.05742	2.26343	2.93417	-1.16415	3.38577	0.011865	0.500025	0.018055	1.68541	1.98532	1.31736	2.08102
U6LP5PP8MR	0.078205	-0.00121	0.07649	80.4241	416.891	15.081	146.63	24.3799	1452.47	-0.19075	24.0817	2.46923	357.89	0.061825	0.854845	10.6933	206.235	-0.31355	4.95712	2.5055	-0.23522	13.6868	0.029185	0.135175	0.00371	2.9002	3.76795	0.935535	0.278285
V9H9LXHTTF	0.005715	-0.0049	2.945	64.26	192.573	11.5024	172.191	26.7787	1128.6	0.18023	9.95568	1.01756	257.96	0.035855	0.917935	32.5883	152.414	-0.095895	3.44202	6.80581	0.33617	4.17723	0.01395	0.234065	-0.000655	1.58639	0.654355	1.25303	0.487245
256KRJXZLA	0.107975	-0.00368	0.305485	87.8922	149.799	4.39898	109.995	28.2841	1180.92	-0.041485	11.3159	0.73549	176.753	0.054195	0.782775	9.35858	134.628	-0.07836	3.29787	1.71349	1.47845	7.26103	0.238745	0.41095	0.006055	0.883535	2.86116	0.633765	0.47713
CT624ZJDMC	0.01858	0.00141	1.29988	123.096	48.331	7.58117	89.0166	39.5526	390.496	-0.14245	13.5131	1.36912	176.102	0.04948	0.72554	9.91297	144.171	0.082875	1.63736	2.62207	4.29814	1.82737	0.01577	0.21317	0.001335	0.636395	0.81522	0.931125	1.55096
Q2XE6HELKL	0.02972	0.001575	0.94951	56.6865	152.623	12.1033	139.14	27.8046	1365.95	-0.226145	22.3667	2.54025	341.855	0.062165	1.41439	15.9218	332.484	-0.064305	4.82547	4.06898	1.84048	7.32915	0.022445	0.109505	0.00838	1.11131	2.66553	1.6761	0.497525
XNSLUZ36L7	0.01458	-0.000195	0.39087	107.284	97.5	59.0884	131.777	51.9438	553.578	-0.056975	18.0397	1.69122	208.539	0.057395	1.42725	25.1799	147.704	-0.53308	2.73058	5.46133	0.499755	2.1354	0.01588	0.188245	0.004915	-0.61915	0.72256	1.97866	1.29174
J294THVLZC	0.01259	0.007385	1.62959	77.4522	27.3123	19.4589	81.1366	92.5981	421.299	-0.12099	13.1648	0.8648	163.218	0.04715	0.6265	4.35395	74.5897	0.07595	1.85888	1.23913	16.8789	1.60868	0.0322	0.432545	0.004835	0.976415	0.711445	1.5756	0.629515
YUHJQA3YXX	0.0129325	0.0001075	1.73483	135.615	78.5907	15.1172	124.528	30.1442	650.339	0.0798675	11.9034	0.84489	144.461	0.0502225	1.68805	14.6077	113.37	0.541388	2.19139	2.49972	0.562895	3.79441	0.0379575	0.32305	-0.0008275	2.0442	2.51956	1.18355	0.680397
BQ8UZ6AK5U	0.012125	-0.00218	2.35026	37.167	40.2784	8.55569	116.385	20.3602	246.439	-0.094505	11.3056	0.79031	159.398	0.032965	0.574615	22.8014	142.526	-0.09322	1.16918	5.19939	0.8057	1.63671	0.0203	2.15638	0.002375	0.809315	0.84597	1.35129	0.666545
YVNUPV2K53	0.01177	0.0002	-0.33753	86.1001	65.074	15.8417	174.163	57.3091	675.566	-0.507845	43.5226	3.8304	503.119	0.10403	1.0366	29.8561	189.028	-0.34276	3.28411	6.49035	0.87446	2.18484	0.025165	0.128715	0.003635	0.97049	1.36564	1.74069	0.69046
NG22KBEDDJ	0.010515	0.00356	2.82539	120.82	14.5584	7.45565	86.6144	64.0623	203.618	-0.24498	16.3114	0.734995	189.978	0.066675	0.66622	7.62345	118.82	-0.16465	1.15484	1.95227	2.41825	0.862665	0.011425	0.48814	0.004515	1.07319	0.464515	0.64588	0.43995
NYPA8Z6VJW	0.289265	-0.002075	2.73909	2781.39	456.957	10.0639	98.6538	517.541	1510.49	-0.193655	21.0919	0.66857	316.544	0.065155	1.56121	8.99585	63.2658	-0.195915	5.20554	1.85658	-0.69008	15.1421	0.01815	0.57063	0.004465	0.865045	3.45958	1.3823	0.59196
9LRTTG55FM	0.0198275	0.0019825	1.57393	64.4078	45.8238	19.2743	171.349	31.2019	478.136	0.081965	12.1429	1.03733	138.181	0.0493725	0.302045	30.4876	159.441	0.38432	1.11787	5.0318	1.62476	1.08614	-0.037505	0.96503	0.006075	-0.597655	0.42423	2.20169	0.94184
54KPSGY866	0.0108025	0.0044275	1.69619	158.958	171.149	14.3193	80.671	53.7637	1156.09	0.0886875	13.1428	0.838045	171.807	0.0604425	0.466995	11.9886	88.5599	0.427698	2.58198	2.09258	2.07355	8.68739	-0.0720625	0.454255	0.0031875	4.13631	5.81674	2.44015	0.812913
7DN948X48F	0.0031	-0.004735	2.16649	77.2795	51.2555	7.83943	84.3396	19.924	580.135	-0.14537	8.11327	0.74423	190.074	0.02714	0.422405	23.1607	79.2632	-0.1699	1.83893	4.77721	2.15548	3.74931	0.007545	0.2964	0.00591	0.522325	1.4488	0.302965	1.05753
Z3YRVW23VT	0.016	0.00329	1.3317	91.4878	26.3053	19.0505	184.166	84.5457	286.218	-0.03657	17.9354	1.36623	256.737	0.06317	0.85507	8.46369	365.513	-0.25496	1.5012	2.58233	2.7443	0.606265	0.0233	0.71805	0.00683	1.17698	0.498005	1.90866	1.4859
EX37QNW77V	0.018625	0.00039	0.145185	408.184	41.671	9.58008	181.554	103.033	444.559	-0.084915	11.9226	0.74188	182.087	0.04035	0.6924	16.3187	181.538	-0.040805	1.87366	4.24363	1.87383	1.82559	0.00732	0.39861	-0.000465	0.76692	0.985025	1.62218	0.609945
BBEPN8NCN6	0.01256	0.001035	1.86394	58.974	58.0812	8.01823	108.735	44.1788	425.821	-0.150555	11.418	1.37763	140.485	0.04013	0.558545	44.6915	88.0697	-0.114895	1.52437	9.19401	2.41765	3.07037	0.01131	0.292515	0.008755	2.00067	1.14139	0.70689	2.18185
XVYP3SYQFY	0.012195	0.001175	0.109205	93.8523	45.4476	37.9267	156.425	43.2435	338.803	-0.05064	12.7083	0.76462	173.676	0.040185	0.86853	22.744	154.663	-0.048515	1.76945	7.43248	1.97043	1.18331	0.01047	0.51604	0.001415	0.87682	0.63518	0.614005	0.58516
EZSC84WHF7	0.00872	0.001515	2.88618	73.3098	44.2371	7.01343	146.212	38.7369	368.5	-0.3635	18.6054	0.802035	224.76	0.05719	0.63381	15.7157	136.2	-0.0984	1.55526	3.60751	3.44826	1.1381	0.017115	0.475805	0.006195	1.85479	0.58945	2.30855	0.705665
535V38F9PT	0.0246	0.00348	2.84571	951.062	210.844	8.02421	144.784	88.1088	1289.64	-0.155995	17.46	0.66508	297.678	0.053305	1.50324	27.2283	144.54	-0.059495	4.26179	6.43866	0.94064	11.5255	0.01293	0.42861	0.00597	1.01493	3.54312	2.57339	0.812545
V7H7GA636S	0.00933	0.000395	0.01772	44.7742	34.3548	12.5587	159.034	44.3695	450.524	0.003455	35.1608	3.06941	395.189	0.070415	0.732975	7.58323	161.403	-0.18227	2.35064	2.35549	-0.279205	0.72444	0.011745	0.096855	0.00086	1.87413	-3.73895	3.46981	0.334385
GUXW9VJJ5N	0.00989	0.000185	-0.24631	505.649	228.138	10.1805	132.003	41.6993	2014	-0.292935	25.2602	2.51295	425.474	0.064265	1.2283	10.5789	269.373	-0.27867	6.94613	2.68651	1.4986	11.6527	0.012435	0.112945	0.0107	1.14769	4.45751	1.16447	0.59362
W8A9WKR5GT	0.00978	0.00174	2.90206	47.189	58.0703	6.97393	156.678	24.2471	314.793	-0.279015	20.3025	1.04264	236.307	0.07184	1.16126	83.4448	147.708	-0.089855	1.6196	17.837	3.80274	2.75643	0.017925	0.49021	-0.00041	1.20134	1.20196	1.26033	1.1261
Q9X9PJFZQC	0.00945	0.001645	1.95544	62.6772	45.7416	4.62707	90.0158	29.0344	254.4	-0.271425	18.4814	1.01211	211.462	0.06073	0.8393	10.1519	125.183	-0.200435	1.23686	2.67426	2.65318	1.01642	0.01122	0.5569	0.00752	0.33357	0.483855	2.53712	0.645725
2VGZX3CLZX	0.00482	0.000415	0.1837	63.4117	189.632	11.39	170.854	21.52	873.934	1.03373	40.0224	5.51258	709.549	0.095365	1.07448	22.3503	226.869	-0.56493	4.05521	4.9775	7.37887	3.61873	0.004445	0.15235	0.00864	-0.76314	0.901125	1.58549	0.613765
4YKCAEELGQ	0.00592	0.001555	-0.05556	52.5367	113.651	37.285	81.1583	18.3734	898.716	-0.47336	27.2398	2.92636	441.867	0.078375	1.36434	66.8742	152.615	-0.299615	3.58567	13.287	3.44428	5.95541	0.018765	0.116455	0.01671	1.3037	2.14928	0.51435	2.45085
BWD3H3SYSJ	0.00847	-0.003165	-0.087505	53.8598	15.6927	10.2685	85.5691	35.5631	153.061	-0.10725	12.4072	0.804955	146.223	0.04762	0.516115	5.97717	123.797	-0.25326	0.830415	1.02476	0.40204	0.494555	0.014265	0.363675	0.00316	0.94742	0.29798	0.48768	0.85857
5CRLVJB295	0.01022	-0.001275	2.70214	1003.72	72.3799	7.37531	131.591	106.952	538.936	-0.226985	17.4619	0.91191	236.992	0.05168	0.731245	12.0239	157.449	-0.24709	2.29561	3.18557	4.24753	2.65687	0.014875	0.54422	0.006925	1.71473	0.60676	3.44723	0.766535
G3BH8SD6VY	0.009365	-0.00152	-0.14907	77.9798	30.9849	13.8501	154.72	34.9363	407.719	-0.21214	17.5582	1.51806	216.944	0.07026	1.18186	26.5611	154.856	-0.53013	2.02944	5.90132	0.926265	0.841335	0.014275	0.213245	0.00325	0.069515	-3.53487	2.19593	1.41855
HS7DESRFGU	0.011235	-0.001375	0.03977	66.0515	71.8968	8.99648	140.212	25.5299	594.875	0.02308	13.5446	1.01248	222.029	0.051055	1.1438	14.1808	152.53	-0.0073	2.61362	3.32187	0.53031	2.16632	0.01192	0.447915	0.004365	3.38975	0.967615	1.10224	0.66419
VUZLD3LYWL	0.01384	0.00104	0.5257	78.6469	110.475	14.6982	145.749	29.954	1576.18	-0.093875	13.0837	1.39997	266.399	0.0503	1.84034	18.4753	191.819	-0.108125	5.676	4.26558	0.178965	5.96364	0.012335	0.208815	0.00725	0.831305	-3.0644	1.93304	1.11594

## Sheet: mineral_DM_raw data
ksk	Li	Be	B	Na	Mg	Al	P	K	Ca	V	Cr	Mn	Fe	Co	Ni	Cu	Zn	Ge	As	Se	Br	Sr	Zr	Mo	Cd	I	Ba	Hg	Pb
5X4F2E4U3S	0.038375	0.002465	1.42448	145.978	73.4477	3.30997	117.869	52.9578	842.409	-0.16088	11.5804	0.69631	159.163	0.043575	0.97277	10.0523	171.273	0.024865	1.72357	2.31629	0.44854	5.19992	0.011645	0.34411	0.002695	2.58882	2.36437	1.23561	0.33055
WS5BM2RT2H	0.025595	0.005335	1.4762	60.7044	30.5725	3.80089	106.182	37.1015	233.714	-0.213075	13.9258	0.72353	167.91	0.04576	0.538965	9.83663	185.848	0.046635	0.839645	2.23077	2.59915	0.392725	0.01191	0.37921	0.002645	2.343	0.858325	0.39825	0.474305
A67W89VZZ7	0.037735	-0.00143	0.26909	2777.48	21.153	12.0976	117.498	346.649	135.05	-0.22729	21.1854	1.07255	237.471	0.056055	1.10116	7.01271	170.322	-0.36848	1.28927	1.97015	4.3796	0.433155	-0.005495	0.52747	0.011365	31.6326	0.76378	0.56763	0.91439
V6RQF6MUBF	0.020795	-0.001875	1.05336	73.9173	21.995	6.16266	114.356	34.9282	186.461	-0.14172	22.0112	0.990455	245.082	0.067285	1.33169	9.16369	135.316	-0.02827	1.21093	2.25798	-2.20823	1.0171	0.009045	0.547005	0.00677	2.80808	0.918815	0.38533	0.886325
RM5SB6TLAT	0.014565	0.002575	0.75051	123.555	43.0022	8.95121	157.766	54.4256	420.292	-0.317005	25.0171	1.93305	269.607	0.073365	1.45869	10.6724	155.166	-0.142835	1.7109	2.66087	-2.15975	0.88304	0.01184	0.27117	0.006695	3.03104	1.07233	0.477135	1.80362
7YHAEBYXW7	0.017725	0.00423	0.893395	1522.36	24.7322	6.77935	101.621	302.047	195.393	-0.17715	18.304	1.77019	198.887	0.1375	0.80001	8.94822	122.615	0.14397	1.28246	2.28656	6.75274	0.929405	0.01562	0.315535	0.00303	11.5118	1.22449	1.75511	1.85625
EQBU3SBSBS	0.104855	0.00188	0.938835	270.043	54.4316	7.58309	151.769	158.436	509.918	-0.32093	34.8735	2.65907	345.322	0.089285	0.80261	13.3479	104.659	0.08344	1.91725	3.26677	4.60493	3.0418	0.00557	0.092805	0.00178	3.21841	1.53198	2.4327	0.494385
G6S4X6TLCY	0.0106	0.005395	0.40554	208.41	61.5503	7.63273	156.87	47.0528	329.663	-0.38457	51.6854	4.0594	490.376	0.108975	0.940485	5.78648	123.874	0.00467	1.89478	1.62574	18.9552	1.58509	0.005835	0.12825	0.003545	17.9839	1.01039	1.47106	0.46622
JYZ4RSDZDL	0.02314	0.003955	1.32906	92.1154	32.9912	6.34287	99.9588	44.5515	195.96	-0.203535	34.9769	7.68724	860.279	0.11116	0.96084	5.98598	154.863	-0.114515	2.03296	1.8197	4.81179	1.17794	0.004215	0.147545	0.00021	2.30053	1.23585	1.18243	0.569985
56TCNW6V93	0.01169	0.006075	0.279755	379.499	39.0111	13.5736	99.2558	61.0517	398.225	-0.627775	36.5853	2.1913	341.896	0.088975	1.10014	45.5286	139.185	-0.039075	2.09573	8.45593	5.82664	2.55335	0.0025	0.400795	0.01823	14.82	1.50431	0.961045	3.17626
Q6NHSFS36D	0.017355	0.00115	0.18563	83.9581	38.2365	10.1915	143.212	26.9627	308.365	-0.324345	52.346	4.2966	505.664	0.114015	0.98568	17.9232	161.979	-0.08351	1.89202	4.05809	23.6883	0.929825	0.006955	0.112805	0.00167	4.12502	0.92483	1.71888	0.6326
8UYBEG5AMU	0.024505	-0.00072	0.809025	136.239	33.7878	6.56127	126.927	25.0549	226.078	-0.6251	46.7712	4.02309	441.92	0.096575	0.87877	9.07296	125.299	0.04097	1.50278	2.17591	0.316605	1.24018	0.008395	0.103725	0.00956	2.1299	0.818165	0.609115	0.541015
NBGGN357SW	0.021825	-0.003275	1.61504	776.183	13.222	8.53129	70.0035	283.901	136.318	-0.243705	18.7687	2.60114	217.917	0.063705	1.20345	4.12486	125.664	0.00262	0.86983	1.22271	7.8039	0.511115	0.00226	0.179635	0.011085	2.11725	1.4191	0.2071	3.66963
YH25TRNUNG	0.01452	-0.001645	0.935585	113.382	39.8162	4.07832	122.688	52.0706	268.891	-0.260755	16.4114	1.11135	190.539	0.04788	0.61932	8.73633	130.345	0.077445	1.2582	2.22584	0.58501	1.41982	0.003195	0.469615	0.00413	3.42513	0.725985	1.00284	0.80632
EC8UQ27UNG	0.007535	-0.000255	1.49242	323.29	18.4036	9.26052	116.76	160	166.806	-0.302335	38.3601	4.82988	394.145	0.078365	0.810435	7.21629	149.156	-0.341775	1.21103	1.83049	2.19719	0.54029	0.01141	0.07804	0.006535	1.04478	0.64092	0.61052	0.841785
NMZCQDSK94	0.01152	-0.00385	2.23836	123.148	40.2578	10.3777	162.056	48.5138	290.972	-0.09356	19.1585	4.14893	205.809	0.059845	1.11245	7.81362	134.837	-0.29517	1.54041	2.0631	1.95643	0.847525	0.011325	0.244965	0.005465	1.37572	0.687405	1.74544	1.90505
GU9GYUSMTJ	0.005935	0.007495	1.18254	81.2578	51.7407	9.79688	152.09	32.4275	469.457	-0.58695	39.2045	4.54621	523.846	0.09229	0.98871	34.2565	141.62	-0.133505	2.41325	6.33949	1.15383	2.33152	0.02694	0.29348	0.00559	8.95713	1.03382	1.29855	0.71856
7SN9XKYD52	0.012835	0.002895	1.32669	66.9275	25.6644	7.77877	131.784	22.3481	225.179	-0.21649	30.5542	3.42617	305.687	0.069525	0.59475	8.2955	164.542	-0.08978	1.19545	1.88347	1.43169	0.57162	0.028015	0.07702	-0.00159	5.14402	0.622225	0.713255	0.56119
4EH5X2HR3L	0.015735	0.000265	-0.042845	54.1133	31.4832	8.55169	100.653	33.5863	166.493	-0.15883	17.1789	1.06767	200.555	0.05214	0.71368	10.6427	181.196	0.038175	0.81323	2.35179	16.9637	0.329645	0.02095	0.566475	0.00309	1.97284	0.438385	0.96045	0.65547
EA4PTSE2GZ	0.028835	0.001805	-0.182685	41.5671	41.8769	4.36956	81.1048	17.8634	555.57	-0.012505	6.98559	0.51962	96.4614	0.032275	0.65902	13.4081	113.422	-0.24621	1.23657	2.83567	2.45896	1.74338	0.008245	0.190175	0.00676	2.52366	1.06168	0.152205	0.316815
KUW2AC2V7E	0.023775	0.00082	-0.276495	93.1887	165.12	3.384	115.099	28.6487	2081.77	-0.0543	11.0713	0.512665	218.193	0.042235	1.11777	12.1538	119.965	0.05491	3.88574	2.3706	1.84262	9.73428	-0.00063	0.45614	0.003985	1.98727	4.82751	0.641095	0.590005
UJGPHTE7WW	0.025265	0.00469	2.26235	336.497	16.3409	6.49753	127.972	232.352	124.484	-0.05874	12.6474	0.83551	153.228	0.0419	0.62847	10.1932	146.239	0.03637	0.900205	2.24993	1.71071	0.443725	0.005575	0.50017	0.0051	2.41857	0.63081	0.23968	0.70036
BQHT58KP2T	0.012615	0.002835	0.3746	108.299	32.0389	6.97441	110.989	57.2417	279.218	-0.194335	22.5744	1.90553	216.823	0.064975	1.24159	13.9626	136.507	0.06631	1.34592	3.14138	199.004	1.68667	0.007865	0.34107	0.003255	2.31953	1.35169	1.47784	2.21943
DZNV6F5UVN	0.01043	0.00561	0.45542	405.735	27.857	5.16915	106.488	70.5714	211.111	-0.298575	21.9917	1.89137	233.592	0.06852	0.838265	8.75551	134.449	0.02101	1.25551	2.32729	7.46247	1.2031	0.00594	0.29412	0.001745	3.21882	1.19786	0.624255	1.93809
PMMBT6JAEP	0.012885	0.005165	0.08133	110.061	87.5171	3.8456	96.1888	21.3926	687.78	-0.4786	36.0529	2.67744	368.352	0.095525	0.97642	15.5605	82.6048	-0.07768	2.50821	3.15834	2.39813	4.45096	0.00467	0.09951	0.002175	1.92243	1.92935	0.442105	0.327915
LJQCVJGUK7	0.018215	-0.000915	1.14912	233.475	58.7687	2.5708	84.9359	72.0221	349.068	-0.23375	16.1058	1.20364	165.964	0.04464	1.98333	8.44046	84.7877	0.113905	1.77114	1.49608	0.217125	3.73413	0.00574	0.260915	0.00652	1.65546	2.82965	0.46065	1.33276
C9JK5LBP7A	0.011815	0.00069	0.74728	189.956	49.8233	3.54873	76.85	46.5384	293.785	-0.160165	36.0237	3.24795	351.587	0.07494	1.28465	7.46856	122.583	-0.02327	1.65665	1.66961	1.47852	1.84845	0.004305	0.15548	0.008765	2.40447	1.01859	0.425265	0.42966
G3VLYXD7X5	0.009225	-0.000495	1.55353	111.288	82.1859	7.01346	140.375	37.8204	872.457	-0.361155	41.3544	3.26814	410.799	0.079745	1.07804	15.1581	189.214	-0.347895	2.78652	3.18003	1.05567	3.60442	0.024225	0.086245	0.00525	1.34478	1.4916	1.84919	0.518005
4HX2FAXJZK	0.0162	0.000955	1.14897	115.006	187.188	7.70203	120.871	26.5481	1242.66	-0.519075	42.177	3.68921	452.806	0.09632	5.11721	13.4671	198.772	-0.371665	5.18947	3.06005	7.49725	6.24961	0.005255	0.064265	0.012105	2.06927	2.67492	0.684215	1.17965
XW9FU6BWXX	0.01294	-0.00241	1.49593	137.481	48.716	14.6488	139.636	67.5979	441.768	-0.12194	15.9871	1.56888	155.045	0.04587	0.759355	15.9819	169.403	-0.258445	1.56897	3.66448	2.9732	1.83325	-0.00108	0.18473	0.0025	0.93409	0.987375	0.760625	1.48772
FHXXRM6XFD	0.008355	-0.00122	1.45395	230.662	32.6355	8.08128	92.3467	72.44	180.094	-0.28776	41.5785	5.23223	521.827	0.08362	0.89947	5.3194	128.182	-0.39405	1.69648	1.59797	2.84525	0.48609	-0.00937	0.03136	0.00214	1.53854	0.46022	0.51266	0.806625
S8YVNV4TY6	0.00452	-0.00244	1.12455	43.1926	30.7803	13.6175	165.277	11.9053	244.284	-0.26786	20.8213	2.91276	217.543	0.04825	0.5142	9.26448	171.856	-0.49947	1.06276	2.35975	1.4716	0.554305	-0.00221	0.040325	0.00208	1.08805	0.57003	0.475405	0.53725
ZT7M33RZ83	0.011615	0.00364	2.62683	684.113	25.3366	9.97868	99.2088	1642.12	223.776	-0.372285	30.9933	4.37152	345.386	0.084875	0.721855	6.74119	138.487	-0.14958	1.10711	1.55903	4.08863	0.58552	0.01698	0.329755	0.003575	2.52988	0.586865	0.38439	0.743495
F7Z6KMJMTM	0.02101	0.00435	3.34714	544.588	25.7109	9.60977	90.6317	384.327	273.087	-0.151545	36.6307	4.90365	409.376	0.080915	0.97624	4.15121	127.191	-0.09002	1.55617	0.85311	1.35251	0.57607	0.0158	0.092935	0.005535	8.67285	0.60685	0.24682	1.40407

## Sheet: mineral_HT_raw data
ksk	Li	Be	B	Na	Mg	Al	P	K	Ca	V	Cr	Mn	Fe	Co	Ni	Cu	Zn	Ge	As	Se	Br	Sr	Zr	Mo	Cd	I	Ba	Hg	Pb
49BSAGAQRP	0.01624	-0.00028	-0.197475	225.68	30.1069	6.95176	117.247	66.8822	350.114	-0.23962	21.8965	1.14397	259.309	0.10376	1.1374	10.0694	181.03	-0.3046	1.22818	2.38901	2.12594	0.97631	0.013125	0.50176	0.001935	0.63278	0.63732	1.71001	1.10809
2EPTPUCGKB	0.00793	0.0006	-0.787585	39.2826	45.9457	3.07058	125.772	24.4832	400.481	-0.16296	15.324	0.78363	184.402	0.04527	0.622595	94.23	143.803	-0.058625	1.12118	18.0998	0.014435	1.71672	0.009765	0.530195	0.05532	0.511745	0.48252	2.61395	1.80819
XSXQQVJMYX	0.01316	-0.00278	-2.06085	35.3136	29.2578	5.30033	131.202	27.4175	292.661	-0.20718	22.4585	1.01226	253.396	0.06168	0.963675	8.05222	172.919	0.043555	1.03617	1.89023	2.1354	0.491535	-0.023645	0.542985	0.00986	0.2399	0.28879	0.60609	0.78519
2M73Q9LTTE	0.01568	0.001815	0.390605	590.621	37.7747	6.86448	131.386	513.679	478.723	-0.33529	22.4182	1.10563	238.219	0.07615	1.11872	17.97	172.184	-0.116535	1.49726	3.72286	14.8252	2.03776	0.02116	0.608195	0.00792	7.78196	1.21391	2.03959	1.35906
V8X7MGKQR9	0.023545	-0.00191	-0.566405	100	78.4672	9.64579	182.051	46.0765	620.568	-0.285815	25.5041	1.11167	281.38	0.07012	1.1864	14.8433	204.269	-0.12271	1.72628	3.52985	7.02486	2.17973	0.021505	0.70888	0.00121	3.07961	1.38915	1.62616	0.690575
M2LZN8Z9K2	0.011945	-0.000885	-1.36247	57.6175	37.0403	7.51161	137.793	39.9316	441.455	-0.107795	13.4668	0.814785	180.062	0.040795	0.723455	18.4382	146.987	-0.12826	1.00596	3.91491	3.50988	1.3843	0.015325	0.416605	0.004275	17.3745	0.589525	1.50813	0.92779
5V3PF7HTWZ	0.015595	0.001145	-0.52857	78.1331	48.2966	9.17521	160.857	41.8421	511.021	-0.48193	29.0586	1.24613	316.11	0.073725	1.35021	9.78993	204.855	-0.10802	1.69286	2.40669	4.91294	0.989825	0.021095	0.64643	0.00124	12.2394	0.700335	2.61165	0.722925
KST7GALPHD	0.012045	0.00138	-1.34685	860.947	22.0624	5.23198	125.145	86.273	245.681	-0.4011	23.7889	1.01115	247.915	0.068385	0.96729	11.2752	120.042	-0.15795	0.8584	2.58285	4.59142	0.512965	0.00939	0.50445	0.004535	2.43194	0.61875	5.04453	1.2063
WS5BM2RT2H	0.025595	0.005335	1.4762	60.7044	30.5725	3.80089	106.182	37.1015	233.714	-0.213075	13.9258	0.72353	167.91	0.04576	0.538965	9.83663	185.848	0.046635	0.839645	2.23077	2.59915	0.392725	0.01191	0.37921	0.002645	2.343	0.858325	0.39825	0.474305
SAPJLTGULZ	0.01373	0.00037	0.456945	77.208	8.72421	0.63815	60.6954	52.6327	82.8755	-0.144805	11.3374	0.59042	120.001	0.038085	0.57449	3.05294	68.7431	0.013495	0.510995	0.34315	0.98485	0.23532	-0.004805	0.35197	0.001325	10.8537	0.23755	1.03587	0.69477
53CFX52KA6	0.017215	0.000455	0.50471	213.804	33.0804	8.92095	143.347	309.18	211.254	-0.211865	43.6892	20.2846	6177.35	0.24128	1.4624	8.91981	144.858	-1.0206	9.28707	2.0591	-2.47201	0.89732	0.01061	0.31096	0.00892	62.1753	1.03622	0.357435	0.821815
RM5SB6TLAT	0.014565	0.002575	0.75051	123.555	43.0022	8.95121	157.766	54.4256	420.292	-0.317005	25.0171	1.93305	269.607	0.073365	1.45869	10.6724	155.166	-0.142835	1.7109	2.66087	-2.15975	0.88304	0.01184	0.27117	0.006695	3.03104	1.07233	0.477135	1.80362
J5NA5NZD69	0.016225	0.0014	0.509125	92.9052	48.4043	10.5555	117.444	38.6275	344.846	-0.507575	28.8363	2.27309	375.075	0.14283	1.40324	8.01098	149.395	0.044785	1.88142	2.11524	1.27418	1.54066	0.008755	4.23654	0.00555	2.01253	1.20588	0.888605	1.61417
G6S4X6TLCY	0.0106	0.005395	0.40554	208.41	61.5503	7.63273	156.87	47.0528	329.663	-0.38457	51.6854	4.0594	490.376	0.108975	0.940485	5.78648	123.874	0.00467	1.89478	1.62574	18.9552	1.58509	0.005835	0.12825	0.003545	17.9839	1.01039	1.47106	0.46622
NBGGN357SW	0.021825	-0.003275	1.61504	776.183	13.222	8.53129	70.0035	283.901	136.318	-0.243705	18.7687	2.60114	217.917	0.063705	1.20345	4.12486	125.664	0.00262	0.86983	1.22271	7.8039	0.511115	0.00226	0.179635	0.011085	2.11725	1.4191	0.2071	3.66963
YH25TRNUNG	0.01452	-0.001645	0.935585	113.382	39.8162	4.07832	122.688	52.0706	268.891	-0.260755	16.4114	1.11135	190.539	0.04788	0.61932	8.73633	130.345	0.077445	1.2582	2.22584	0.58501	1.41982	0.003195	0.469615	0.00413	3.42513	0.725985	1.00284	0.80632
GXDTSNGSS5	0.023395	0.00444	0.85463	60.3716	30.1135	6.17136	94.7045	14.4374	169.965	-0.183815	44.7127	5.70565	749.578	0.16267	1.02828	5.6462	126.876	-0.13898	1.96168	1.50691	1.48026	0.88446	0.001635	0.139965	0.00294	2.47894	1.05937	1.61303	0.41321
EC8UQ27UNG	0.007535	-0.000255	1.49242	323.29	18.4036	9.26052	116.76	160	166.806	-0.302335	38.3601	4.82988	394.145	0.078365	0.810435	7.21629	149.156	-0.341775	1.21103	1.83049	2.19719	0.54029	0.01141	0.07804	0.006535	1.04478	0.64092	0.61052	0.841785
NMZCQDSK94	0.01152	-0.00385	2.23836	123.148	40.2578	10.3777	162.056	48.5138	290.972	-0.09356	19.1585	4.14893	205.809	0.059845	1.11245	7.81362	134.837	-0.29517	1.54041	2.0631	1.95643	0.847525	0.011325	0.244965	0.005465	1.37572	0.687405	1.74544	1.90505
GU9GYUSMTJ	0.005935	0.007495	1.18254	81.2578	51.7407	9.79688	152.09	32.4275	469.457	-0.58695	39.2045	4.54621	523.846	0.09229	0.98871	34.2565	141.62	-0.133505	2.41325	6.33949	1.15383	2.33152	0.02694	0.29348	0.00559	8.95713	1.03382	1.29855	0.71856
7SN9XKYD52	0.012835	0.002895	1.32669	66.9275	25.6644	7.77877	131.784	22.3481	225.179	-0.21649	30.5542	3.42617	305.687	0.069525	0.59475	8.2955	164.542	-0.08978	1.19545	1.88347	1.43169	0.57162	0.028015	0.07702	-0.00159	5.14402	0.622225	0.713255	0.56119
66WF3UTWRG	0.022975	0.003355	2.27269	198.093	65.7129	10.6193	186.088	192.719	489.803	-0.328945	43.5059	2.65166	458.418	0.120655	2.5042	10.0425	146.307	-0.129305	2.82507	2.27931	4.117	1.97204	0.02427	0.518985	0.004115	8.83593	1.2691	1.14199	3.34987
KS968K254K	0.010485	0.000715	0.36632	143.324	121.146	28.0227	142.801	34.8158	1233.35	-0.263135	38.4463	3.96476	476.583	0.08584	1.35028	65.0703	164.408	-0.295025	4.52935	13.1003	3.4483	5.68249	0.014665	0.10668	0.032195	0.385475	4.33181	1.45226	1.12541
TBN5WH3JMM	0.029595	0.002655	-0.85738	100.091	182.782	7.30983	105.39	41.9551	1997.23	-0.261035	24.5182	0.948355	334.27	0.066495	1.37391	18.3043	171.794	0.05808	3.8611	3.84908	2.27296	10.2984	0.001375	0.596275	0.00886	0.585235	2.8769	1.39692	0.87056
93QXWCQEEF	0.01387	-0.002935	-0.93236	155.784	115.767	3.88066	139.642	142.464	932.457	-0.34939	18.1973	0.776605	238.44	0.04605	0.80698	14.4096	187.963	0.14091	2.09722	3.47369	15.3448	3.85338	-0.008965	0.47345	0.004115	0.459725	1.19488	1.11923	0.93267
GHSCAYAUNU	0.01179	-0.00084	-1.45017	85.5143	157.154	7.28413	126.115	27.1498	1914.21	-0.221595	17.1678	0.779945	277.918	0.13809	1.06075	11.3399	145.424	0.15066	3.66167	2.43031	1.21219	8.81407	-0.01876	0.378365	0.0065	-0.03426	3.51053	3.07672	0.56127
LQ5YJYTB9D	0.030035	-0.00242	-1.00786	129.404	45.0717	7.99038	133.453	46.6074	368.811	-0.199685	18.8827	1.17778	234.757	0.05848	1.22185	9.62366	179.082	0.030285	0.993965	2.40936	2.17408	0.798465	-0.015295	0.51451	0.00505	0.38764	0.423715	4.83861	0.740295
E9KTV2KNGC	0.010955	0.002495	-2.14187	80.1444	103.183	3.19433	95.6614	70.8153	1246.53	-0.28025	17.4707	0.60131	233.731	0.049105	0.955135	18.3385	95.5102	-0.001375	2.28064	3.41828	1.54075	5.23172	-0.026155	0.32712	0.00906	0.52348	1.7849	1.21835	2.05625
78P679J6HX	0.017745	0.000495	0.8649	46.747	40.5869	7.48416	184.934	24.5136	364.286	-0.29878	20.0204	1.02602	228.164	0.061945	0.78871	30.5842	189.625	-0.088455	1.13461	6.37465	3.57699	0.908215	0.03928	0.54075	0.002575	3.6964	0.633235	1.13619	1.07603
4RUQFNW6DW	0.016905	0.000995	1.74669	325.112	203.826	5.42531	73.247	39.3334	1508.91	-0.14412	16.9275	0.753735	249.282	0.049385	1.0786	12.3981	136.455	-0.08703	2.81865	2.84603	14.724	6.04853	0.037685	0.43611	0.007825	2.84972	1.91331	1.23574	0.611975
JNVPUWL7YJ	0.011735	0.00318	0.15466	78.5482	48.3243	7.49423	160.386	39.6765	367.708	-0.32874	21.0742	0.88521	236.02	0.06739	1.01646	25.8102	179.117	-0.0266	1.15097	5.17202	183.513	1.0336	0.032495	0.58345	0.00324	2.2484	0.697225	0.309985	0.69343
24TZLZ5JSU	0.01294	1.5e-05	-0.239095	69.2922	62.8985	11.4568	111.868	83.3655	793.388	-0.218405	22.2785	0.96091	271.39	0.061125	1.09569	98.8821	125.863	-0.183295	1.97079	18.4163	17.9507	4.00457	0.012775	0.56009	0.00113	3.6407	1.63839	2.15719	1.31259
K7FCE79XQS	0.018305	0.002345	0.028585	417.616	27.1386	13.3559	121.187	225.23	393.67	-0.2107	15.5091	0.930265	188.642	0.048615	0.803725	21.1941	196.125	-0.015045	1.06674	4.42442	3.87758	1.04352	0.031465	0.508585	0.176555	6.69956	0.880765	2.27868	1.57451
8GVSE36UZZ	0.01295	8e-05	0.141885	69.7634	29.6272	3.78403	115.457	32.127	225.702	-0.19899	19.1355	0.94332	195.264	0.053435	0.737875	13.9698	172.846	-0.0618	1.00066	2.99486	1.65562	0.445735	0.02028	0.515615	0.007435	2.03803	0.44246	2.48534	0.53049
EA4PTSE2GZ	0.028835	0.001805	-0.182685	41.5671	41.8769	4.36956	81.1048	17.8634	555.57	-0.012505	6.98559	0.51962	96.4614	0.032275	0.65902	13.4081	113.422	-0.24621	1.23657	2.83567	2.45896	1.74338	0.008245	0.190175	0.00676	2.52366	1.06168	0.152205	0.316815
TTQ43VXDP4	0.02936	-0.003565	0.296475	106.829	87.2444	19.126	97.6656	24.4725	1275.89	-0.210995	11.9219	0.72058	193.41	0.044455	0.83366	6.80264	132.414	-0.08587	2.61886	1.97652	0.59713	5.10814	0.00799	0.35066	0.002715	2.86613	2.82821	1.72023	0.317455
FNHUWCNBM9	0.04197	-0.00475	0.328445	765.376	32.0719	4.13884	112.049	180.467	237.058	-0.16493	13.6453	0.87503	167.833	0.04865	0.87516	7.60933	151.664	-0.143205	1.01018	2.15816	1.95667	0.72737	0.00635	0.46073	0.00633	2.79287	1.09042	0.817355	0.68215
JEGLPL88FG	0.079085	0.00293	0.056385	134.09	96.0846	14.4539	79.8251	32.8948	1262.8	-0.065745	7.87969	0.381405	142.487	0.06272	0.79645	16.0184	95.8106	-0.125495	2.49801	3.18617	5.60455	7.05112	0.00513	0.24089	-0.000795	4.86259	3.76012	0.85886	0.6006
BSPEKMQY96	0.03729	-0.002575	0.52808	1361.77	74.5089	10.1717	115.238	833.909	618.059	-0.27319	19.1839	1.4819	334.367	0.06111	5.02346	17.6279	172.848	-0.335085	3.57554	3.75307	1.44761	3.56632	-0.00155	0.476475	0.01247	0.96485	1.61865	0.46617	0.9054
NWWUQ9NQYW	0.025235	0.006555	1.82687	638.079	23.1245	8.60856	97.5043	253.632	157.196	-0.149375	12.2644	0.873435	144.606	0.048635	0.59926	6.42694	132.327	0.030125	0.741515	1.74394	6.39807	0.35206	0.003605	0.36544	0.00475	2.29596	0.65663	0.36657	0.762335
BQHT58KP2T	0.012615	0.002835	0.3746	108.299	32.0389	6.97441	110.989	57.2417	279.218	-0.194335	22.5744	1.90553	216.823	0.064975	1.24159	13.9626	136.507	0.06631	1.34592	3.14138	199.004	1.68667	0.007865	0.34107	0.003255	2.31953	1.35169	1.47784	2.21943
DZNV6F5UVN	0.01043	0.00561	0.45542	405.735	27.857	5.16915	106.488	70.5714	211.111	-0.298575	21.9917	1.89137	233.592	0.06852	0.838265	8.75551	134.449	0.02101	1.25551	2.32729	7.46247	1.2031	0.00594	0.29412	0.001745	3.21882	1.19786	0.624255	1.93809
XW9FU6BWXX	0.01294	-0.00241	1.49593	137.481	48.716	14.6488	139.636	67.5979	441.768	-0.12194	15.9871	1.56888	155.045	0.04587	0.759355	15.9819	169.403	-0.258445	1.56897	3.66448	2.9732	1.83325	-0.00108	0.18473	0.0025	0.93409	0.987375	0.760625	1.48772
S8YVNV4TY6	0.00452	-0.00244	1.12455	43.1926	30.7803	13.6175	165.277	11.9053	244.284	-0.26786	20.8213	2.91276	217.543	0.04825	0.5142	9.26448	171.856	-0.49947	1.06276	2.35975	1.4716	0.554305	-0.00221	0.040325	0.00208	1.08805	0.57003	0.475405	0.53725
F7Z6KMJMTM	0.02101	0.00435	3.34714	544.588	25.7109	9.60977	90.6317	384.327	273.087	-0.151545	36.6307	4.90365	409.376	0.080915	0.97624	4.15121	127.191	-0.09002	1.55617	0.85311	1.35251	0.57607	0.0158	0.092935	0.005535	8.67285	0.60685	0.24682	1.40407

## Sheet: mineral_AGA_raw data
ksk	Li	Be	B	Na	Mg	Al	P	K	Ca	V	Cr	Mn	Fe	Co	Ni	Cu	Zn	Ge	As	Se	Br	Sr	Zr	Mo	Cd	I	Ba	Hg	Pb
8BYCTY9AGD	0.03853	-0.001395	0.90969	234.249	87.2959	4.41871	135.582	86.9505	930.045	-0.05857	15.2103	1.21263	197.851	0.054285	0.773045	9.49287	163.849	-0.0917	1.97076	2.53093	0.78727	5.04662	0.012135	0.4444	0.004115	2.50137	2.70991	0.815065	0.505595
VHH74SA2M6	0.02568	0.00211	1.23167	253.506	63.7321	7.68172	107.109	62.616	526.488	-0.16239	19.0939	1.08121	248.286	0.058695	1.04989	7.55898	151.957	-0.021455	1.85105	2.00926	-2.23538	2.76247	0.01083	0.595065	0.011405	2.53177	1.65265	0.251925	0.72135
V6RQF6MUBF	0.020795	-0.001875	1.05336	73.9173	21.995	6.16266	114.356	34.9282	186.461	-0.14172	22.0112	0.990455	245.082	0.067285	1.33169	9.16369	135.316	-0.02827	1.21093	2.25798	-2.20823	1.0171	0.009045	0.547005	0.00677	2.80808	0.918815	0.38533	0.886325
B8JGF7FTJX	0.02115	-0.00092	0.712575	121.69	54.1889	12.2496	122.45	58.8058	431.036	-0.178645	19.8553	0.810835	230.59	0.05442	1.20654	14.4122	116.725	-0.04283	1.65363	3.396	0.57148	1.97523	0.008025	0.53919	0.004975	3.22744	1.16439	0.99682	0.674935
53CFX52KA6	0.017215	0.000455	0.50471	213.804	33.0804	8.92095	143.347	309.18	211.254	-0.211865	43.6892	20.2846	6177.35	0.24128	1.4624	8.91981	144.858	-1.0206	9.28707	2.0591	-2.47201	0.89732	0.01061	0.31096	0.00892	62.1753	1.03622	0.357435	0.821815
MGZPZG4AY4	0.016315	0.00561	0.36702	86.3923	45.5146	4.20558	141.643	46.9504	297.81	-0.264375	27.3115	4.93985	262.683	0.066835	0.571425	6.88042	149.111	-0.73607	1.0136	2.15275	-2.14144	1.18391	0.005405	0.072145	0.00425	5.5242	0.71128	3.18401	0.26419
F4EVBN6KKE	0.013065	0.001855	0.59829	127.985	59.2374	6.4539	142.882	95.9255	518.11	-0.23121	23.5134	1.854	257.249	0.069045	1.13231	9.67014	154.15	-0.26992	1.76013	2.60681	-2.55642	2.52778	0.007385	0.385265	0.006565	9.852	1.42536	1.02426	1.15586
PE26BKY4LN	0.01039	0.00024	0.3975	63.8557	37.255	11.2084	112.462	122.796	259.354	-0.317565	28.3029	2.75924	286.69	0.06818	0.79031	26.8159	153.007	-0.171335	1.30769	5.74117	-2.25031	1.84064	0.006045	0.1417	0.006465	3.01477	1.46759	1.20248	1.12499
RM5SB6TLAT	0.014565	0.002575	0.75051	123.555	43.0022	8.95121	157.766	54.4256	420.292	-0.317005	25.0171	1.93305	269.607	0.073365	1.45869	10.6724	155.166	-0.142835	1.7109	2.66087	-2.15975	0.88304	0.01184	0.27117	0.006695	3.03104	1.07233	0.477135	1.80362
7YHAEBYXW7	0.017725	0.00423	0.893395	1522.36	24.7322	6.77935	101.621	302.047	195.393	-0.17715	18.304	1.77019	198.887	0.1375	0.80001	8.94822	122.615	0.14397	1.28246	2.28656	6.75274	0.929405	0.01562	0.315535	0.00303	11.5118	1.22449	1.75511	1.85625
EQBU3SBSBS	0.104855	0.00188	0.938835	270.043	54.4316	7.58309	151.769	158.436	509.918	-0.32093	34.8735	2.65907	345.322	0.089285	0.80261	13.3479	104.659	0.08344	1.91725	3.26677	4.60493	3.0418	0.00557	0.092805	0.00178	3.21841	1.53198	2.4327	0.494385
J5NA5NZD69	0.016225	0.0014	0.509125	92.9052	48.4043	10.5555	117.444	38.6275	344.846	-0.507575	28.8363	2.27309	375.075	0.14283	1.40324	8.01098	149.395	0.044785	1.88142	2.11524	1.27418	1.54066	0.008755	4.23654	0.00555	2.01253	1.20588	0.888605	1.61417
LXC6RRUBB7	0.00867	-0.00074	1.55877	233.615	41.6854	9.07164	110.36	57.3352	367.587	-0.2726	35.1797	4.66269	632.74	0.081505	0.89737	6.45894	132.356	-0.32736	2.32188	1.83804	1.39968	1.3921	-0.004885	0.11218	0.000275	1.20979	0.867755	1.48433	0.398135
7SN9XKYD52	0.012835	0.002895	1.32669	66.9275	25.6644	7.77877	131.784	22.3481	225.179	-0.21649	30.5542	3.42617	305.687	0.069525	0.59475	8.2955	164.542	-0.08978	1.19545	1.88347	1.43169	0.57162	0.028015	0.07702	-0.00159	5.14402	0.622225	0.713255	0.56119
D9PEXVLD63	0.01953	-0.001915	1.29724	95.0076	64.5328	9.23808	156.619	33.9669	513.295	-0.33904	31.029	2.97319	328.064	0.08097	0.64208	21.4265	163.112	-0.09029	2.14388	4.08899	4.11859	1.64242	0.0249	0.38543	0.005525	2.87453	0.826135	0.876045	0.680515
ZD6DX98PFK	0.008735	0.00074	2.32259	104.02	48.1856	12.0784	165.562	42.4714	404.723	-0.454775	31.427	5.27187	637.18	0.16624	0.966415	10.4032	186.572	-0.13339	2.15697	2.33546	2.56187	1.25776	0.02273	0.179485	0.005245	2.79202	0.78928	1.91533	0.485495
66WF3UTWRG	0.022975	0.003355	2.27269	198.093	65.7129	10.6193	186.088	192.719	489.803	-0.328945	43.5059	2.65166	458.418	0.120655	2.5042	10.0425	146.307	-0.129305	2.82507	2.27931	4.117	1.97204	0.02427	0.518985	0.004115	8.83593	1.2691	1.14199	3.34987
XWKNSCAS8F	0.019625	0.002205	1.25864	101.824	103.339	6.50408	150.652	34.5907	450.349	-0.336555	22.7841	1.97946	276.104	0.06517	0.84718	8.98736	182.964	-0.06731	1.66119	2.04551	5.83778	2.36773	0.01869	0.261835	0.003585	2.85563	1.13712	3.29465	2.2691

## Sheet: mineral_MDD_raw data
ksk	Li	Be	B	Na	Mg	Al	P	K	Ca	V	Cr	Mn	Fe	Co	Ni	Cu	Zn	Ge	As	Se	Br	Sr	Zr	Mo	Cd	I	Ba	Hg	Pb
X4Z6AUBDL9	0.027425	0.003075	0.16156	61.951	140.509	7.79012	104.801	25.779	1377.84	-0.265275	22.8877	1.27286	321.57	0.098	1.1899	14.6251	192.221	-0.150125	3.08623	3.23806	0.53725	5.87636	0.019955	0.858245	0.00148	2.42431	2.69694	1.78505	0.628935
DALKVBPV8R	0.03404	-0.002185	0.939555	61.4372	123.748	7.78666	123.298	22.2357	1565.99	-0.13551	10.2614	0.74297	184.934	0.04625	0.89975	11.2365	150.209	-0.101135	3.02844	2.89752	1.27039	8.07465	0.012525	0.353095	0.00373	2.23623	3.65486	0.964435	0.34997
D35UQETVBW	0.02154	-0.00234	0.305255	104.989	257.369	8.19464	175.087	28.3488	2485.29	-0.15805	15.8849	1.04384	351.473	0.05484	1.8478	18.448	190.787	-0.358405	6.28707	4.09311	1.25068	13.0859	-0.01393	0.325075	0.00914	1.12839	4.89306	0.866115	0.46433
LNCRL63DXE	0.019965	-2e-05	0.20702	117.31	135.874	5.2685	84.3132	31.8536	814.643	-0.106755	10.5466	0.567755	158.509	0.044525	0.834345	10.9878	87.5976	-0.39873	2.22591	2.34077	4.4428	5.4653	-0.0238	0.433025	0.006885	0.43105	2.72857	0.096095	0.489125
38JELEXKUK	0.02723	-0.001415	0.02974	57.8946	47.3409	3.26563	135.521	26.6217	223.629	-0.175015	16.5423	0.72939	181.677	0.10227	0.661705	10.2714	187.491	-0.31696	0.88609	2.47643	19.1088	0.574215	-0.02161	0.41355	0.01048	1.99864	0.77908	3.30483	0.499505
3GUYRS82TQ	0.024495	0.003765	1.41482	206.919	23.8067	12.9717	103.362	114.315	236.64	-0.15215	11.1761	0.96149	298.934	0.06742	0.66777	14.4523	96.5389	0.06242	1.35306	2.95991	1.54558	1.40278	0.022195	0.317965	0.009215	2.17793	1.1107	1.90516	1.01787
QYJCTYL2LU	0.03246	0.00348	1.264	44.151	60.0911	7.38768	123.692	22.1766	718.807	-0.134735	11.9391	0.706235	159.39	0.039595	0.80346	11.6243	196.037	0.037345	2.21006	2.41298	12.1868	2.8061	0.013575	0.41595	0.00569	1.95354	1.98997	0.785	0.285555
MCQ4W7W523	0.02597	0.00328	1.08516	63.5817	110.991	17.1052	74.2439	22.7693	919.067	-0.09424	7.86787	0.386785	144.696	0.03063	0.98553	40.4068	159.052	0.02822	2.44304	7.65754	0.28163	7.01067	0.00519	0.27814	0.014765	1.76099	2.85906	0.160655	0.37234
P8H7ARVACV	0.03212	0.0021	1.36155	35.5697	49.0914	11.1586	213.57	21.7929	324.73	-0.210665	20.7005	1.07861	242.137	0.06117	1.1656	16.1013	258.975	0.213135	1.57673	3.75397	2.13458	0.7964	0.020785	0.53773	0.011575	2.37736	0.850885	0.49872	1.04032
UJGPHTE7WW	0.025265	0.00469	2.26235	336.497	16.3409	6.49753	127.972	232.352	124.484	-0.05874	12.6474	0.83551	153.228	0.0419	0.62847	10.1932	146.239	0.03637	0.900205	2.24993	1.71071	0.443725	0.005575	0.50017	0.0051	2.41857	0.63081	0.23968	0.70036
H7NJNQ79YP	0.41704	0.00563	0.855065	99.9249	81.845	5.04711	115.422	37.6422	676.609	-0.09725	9.85309	0.594055	144.678	0.030915	0.585315	15.2261	126.424	0.05896	1.97354	2.99876	72.4741	3.56273	0.004	0.426985	0.008675	1.84407	1.67223	1.15073	0.371695
NWWUQ9NQYW	0.025235	0.006555	1.82687	638.079	23.1245	8.60856	97.5043	253.632	157.196	-0.149375	12.2644	0.873435	144.606	0.048635	0.59926	6.42694	132.327	0.030125	0.741515	1.74394	6.39807	0.35206	0.003605	0.36544	0.00475	2.29596	0.65663	0.36657	0.762335
RPASZA5FNS	0.02936	0.00233	0.83464	148.683	107.856	7.76684	104.689	38.3478	866.977	-0.117495	12.5632	0.636765	176.826	0.0398	0.702545	12.6953	110.956	-0.037045	2.54377	2.61875	3.81673	5.92537	0.00296	0.436155	0.002935	1.93124	2.52775	0.414815	0.85637
Y3XL9F62R5	0.029095	0.008195	1.57197	1462.91	37.5512	4.97132	113.614	749.163	335.074	-0.07492	15.6211	1.00872	163.988	0.045475	0.736445	7.53054	108.987	-0.04807	1.26283	1.51026	35.2629	1.79107	0.0022	0.38694	0.005475	2.05861	1.34395	0.09665	0.66438
PWZ786H64E	0.05399	0.003265	1.09484	53.5584	30.2897	7.75473	142.585	29.0082	247.285	-0.35801	19.0614	0.912835	206.127	0.057005	1.04314	14.9791	181.674	0.012705	1.16487	3.54176	0.994575	1.43571	0.02355	0.478035	0.003025	3.58188	1.2193	0.343225	0.70393
AFNGQH62ZA	0.024815	0.003745	0.99763	107.113	59.4467	5.59823	85.3241	38.3609	501.861	-0.185285	9.155	0.54754	127.605	0.042915	0.752045	9.39119	94.6479	0.001445	1.50736	2.11625	-1.22967	3.6625	0.00628	0.500115	0.005355	2.54877	2.09079	0.726305	0.385595
G3VLYXD7X5	0.009225	-0.000495	1.55353	111.288	82.1859	7.01346	140.375	37.8204	872.457	-0.361155	41.3544	3.26814	410.799	0.079745	1.07804	15.1581	189.214	-0.347895	2.78652	3.18003	1.05567	3.60442	0.024225	0.086245	0.00525	1.34478	1.4916	1.84919	0.518005
X45SA7XA9G	0.020165	0.003405	1.328	168.076	177.363	7.13162	87.886	40.2315	1586.01	-0.158415	12.8075	0.95104	206.717	0.058515	1.557	16.214	113.392	0.00238	4.67563	3.32429	5.96939	8.20579	0.0129	0.23466	0.00337	23.6839	2.52881	0.34048	0.802735
DX8U6KRMQG	0.01581	0.00315	1.54386	115.713	81.6185	11.8704	112.668	106.63	764.285	-0.343705	45.2947	5.90253	764.465	0.11032	1.0654	18.9692	101.783	-0.16934	3.54235	3.5729	1.32113	4.24919	0.009465	0.194575	0.003195	2.74157	1.53733	0.38327	0.477615
QNA4SYRLTL	0.026195	0.00492	0.94766	138.935	45.6266	1.28787	134.156	44.0957	227.064	-0.19713	15.1182	0.72446	165.508	0.044675	0.72664	8.81465	124.193	0.04425	0.97433	2.04852	-0.411775	1.06377	0.00376	0.39225	0.002865	2.19007	0.71081	1.11536	0.37017

## Sheet: mineral_AD_raw data
ksk	Li	Be	B	Na	Mg	Al	P	K	Ca	V	Cr	Mn	Fe	Co	Ni	Cu	Zn	Ge	As	Se	Br	Sr	Zr	Mo	Cd	I	Ba	Hg	Pb
4RUQFNW6DW	0.016905	0.000995	1.74669	325.112	203.826	5.42531	73.247	39.3334	1508.91	-0.14412	16.9275	0.753735	249.282	0.049385	1.0786	12.3981	136.455	-0.08703	2.81865	2.84603	14.724	6.04853	0.037685	0.43611	0.007825	2.84972	1.91331	1.23574	0.611975
EA4PTSE2GZ	0.028835	0.001805	-0.182685	41.5671	41.8769	4.36956	81.1048	17.8634	555.57	-0.012505	6.98559	0.51962	96.4614	0.032275	0.65902	13.4081	113.422	-0.24621	1.23657	2.83567	2.45896	1.74338	0.008245	0.190175	0.00676	2.52366	1.06168	0.152205	0.316815
382HY2HRXW	0.031045	-0.001035	1.15579	311.278	102.7	4.79537	89.7902	66.4131	1040.38	-0.148735	17.7611	0.803295	227.509	0.06224	0.95287	10.884	145.291	-0.04257	2.16927	2.87707	1.80393	4.67153	0.013295	0.51865	0.00276	2.96685	2.18034	1.50156	0.53346
TTQ43VXDP4	0.02936	-0.003565	0.296475	106.829	87.2444	19.126	97.6656	24.4725	1275.89	-0.210995	11.9219	0.72058	193.41	0.044455	0.83366	6.80264	132.414	-0.08587	2.61886	1.97652	0.59713	5.10814	0.00799	0.35066	0.002715	2.86613	2.82821	1.72023	0.317455
VY7GYJ9W9L	0.02953	-0.00139	0.3067	165.557	85.5945	1.45402	112.377	47.0175	541.36	-0.23057	16.11	0.72601	195.966	0.04739	0.6722	37.3386	162.382	-0.245555	1.66793	7.09831	0.81918	3.57599	7.5e-05	0.490545	0.006515	1.43953	1.61189	4.7904	0.4822
FMTKUV2UJL	0.0242	-0.00188	0.565665	693.808	106.283	4.33412	105.901	782.366	672.368	-0.15539	10.4187	0.49748	141.258	0.02972	0.59919	9.57838	116.388	-0.304135	1.89557	2.23328	0.483385	4.59545	-0.00182	0.26573	0.015975	2.09191	1.75913	0.67542	0.27474
EC44AKENSN	0.030245	-2e-05	0.4072	187.644	19.8307	8.94024	108.262	58.4593	134.873	-0.191055	16.5765	0.864975	193.561	0.052865	0.666645	9.60136	108.849	-0.290855	0.86551	2.20663	3.62383	0.705335	-0.00965	0.68057	0.010925	1.91439	0.532875	1.55947	0.564205
BSPEKMQY96	0.03729	-0.002575	0.52808	1361.77	74.5089	10.1717	115.238	833.909	618.059	-0.27319	19.1839	1.4819	334.367	0.06111	5.02346	17.6279	172.848	-0.335085	3.57554	3.75307	1.44761	3.56632	-0.00155	0.476475	0.01247	0.96485	1.61865	0.46617	0.9054
6KUYHGVY8E	0.012045	-0.0014	0.95893	80.1159	25.9972	10.5954	79.7791	41.2542	236.738	-0.348275	25.5372	1.74075	245.947	0.120715	1.50151	12.2161	99.5151	-0.07624	1.5839	2.31971	-0.574795	0.72171	0.00312	0.309175	0.004645	1.65894	0.848955	0.235415	1.40532
F7Z6KMJMTM	0.02101	0.00435	3.34714	544.588	25.7109	9.60977	90.6317	384.327	273.087	-0.151545	36.6307	4.90365	409.376	0.080915	0.97624	4.15121	127.191	-0.09002	1.55617	0.85311	1.35251	0.57607	0.0158	0.092935	0.005535	8.67285	0.60685	0.24682	1.40407
A5GVZXT4SA	0.01624	0.001625	0.876435	243.768	19.7162	5.78194	112.439	51.643	160.391	-0.349715	30.1691	3.62702	317.493	0.06828	0.718345	6.69652	119.599	-0.040525	1.10762	1.65483	1.77056	0.53113	0.00369	0.49795	0.007845	2.72345	0.8887	1.74306	0.487345
9FMSG5QZ6V	0.05998	0.00136	2.46658	4756.74	40.0901	10.4101	128.65	6420.6	409.294	-0.308745	28.174	1.99365	430.326	0.079325	1.16113	5.42734	149.285	-0.383855	1.55071	1.55263	7.12742	0.65125	0.02659	0.78906	0.00518	2.78421	2.43708	1.49236	1.72809
A67W89VZZ7	0.037735	-0.00143	0.26909	2777.48	21.153	12.0976	117.498	346.649	135.05	-0.22729	21.1854	1.07255	237.471	0.056055	1.10116	7.01271	170.322	-0.36848	1.28927	1.97015	4.3796	0.433155	-0.005495	0.52747	0.011365	31.6326	0.76378	0.56763	0.91439

## Sheet: mineral_CI_raw data
ksk	Li	Be	B	Na	Mg	Al	P	K	Ca	V	Cr	Mn	Fe	Co	Ni	Cu	Zn	Ge	As	Se	Br	Sr	Zr	Mo	Cd	I	Ba	Hg	Pb
3MMGC46QJQ	0.03245	0.000325	0.348535	2096.7	15.3299	9.50927	89.556	1162.39	147.399	-0.07638	13.2546	1.06298	157.824	0.04405	0.60529	5.76037	152.393	-0.10324	0.897065	1.46063	4.86692	0.476495	0.016815	0.41158	0.007885	10.4456	0.52802	2.45989	0.745955
MDZFUZV8V9	0.020275	-0.00167	0.365375	68.0008	44.376	13.3388	121.899	39.425	378.602	-0.371515	24.0306	1.23262	244.707	0.058605	1.04078	10.4348	204.635	0.034845	1.22759	2.46857	4.69314	0.94107	0.020995	0.675945	0.010985	4.08947	0.902385	0.331245	0.719985
UGLJAWE5SW	0.03123	0.003505	0.142715	592.54	23.8046	7.21414	68.0186	190.764	342.587	-0.078155	8.73006	0.624385	105.478	0.037195	0.539385	6.74647	109.28	-0.171695	0.772775	1.63353	0.698415	1.23114	0.006755	0.321475	0.06381	2.63128	1.21958	0.305245	0.6542
K8Y9QHULZZ	0.03725	-0.00186	1.54234	95.7372	50.1748	4.1274	128.745	34.3684	377.903	-0.187	13.6666	0.75593	168.609	0.04686	0.608215	6.17579	162.124	-0.073525	1.17615	1.92807	0.847985	0.876595	0.01436	0.47668	0.005105	2.53406	0.760975	1.90163	0.52165
7VQW9LMKDH	0.03344	-0.001255	0.990365	359.139	101.684	6.8902	79.9034	118.473	789.403	-0.19842	14.9278	0.576155	191.728	0.05102	0.75579	8.37428	134.854	-0.130905	1.87662	2.12572	0.594465	3.63962	0.00973	0.39053	0.00393	14.3132	1.59599	1.05786	0.41267
EDNRF29GZR	0.03001	-0.00085	1.02622	100.578	55.1647	2.92572	124.733	64.6687	386.499	-0.28824	22.1682	1.70646	213.945	0.058275	1.23135	6.99146	157.544	-0.0467	1.35762	2.06933	2.21793	1.04324	0.012785	0.22928	0.008175	1.97254	1.5663	1.68301	1.83271
BWR6Z5WXMV	0.036785	0.00011	0.64398	129.038	29.8176	5.55933	100.98	152.308	259.185	-0.21827	14.9209	0.87278	160.827	0.04748	0.80346	8.5832	170.012	-0.01349	1.03897	2.43479	1.25986	0.735155	0.007225	0.479105	0.01833	7.09665	1.08969	1.84436	2.17862
R4NKVVA9BJ	0.03271	-0.000575	0.939015	124.842	101.671	16.4037	176.375	62.7243	650.161	-0.17663	25.1466	1.73704	357.209	0.077885	0.99756	12.1914	241.517	-0.34255	2.42912	3.19479	6.98945	3.56194	0.006975	0.59797	0.006145	0.352865	1.96462	1.29933	1.09951
Y2JJMU289U	0.019225	0.000285	0.501405	75.4426	37.0169	11.1124	164.124	38.748	408.662	-0.14454	24.1914	3.62861	314.041	0.06484	0.62817	14.5165	203.546	-0.288345	1.91017	3.46718	6.86284	1.37729	0.01006	1.41562	0.008575	0.31112	1.22729	1.12479	0.604815
4EH5X2HR3L	0.015735	0.000265	-0.042845	54.1133	31.4832	8.55169	100.653	33.5863	166.493	-0.15883	17.1789	1.06767	200.555	0.05214	0.71368	10.6427	181.196	0.038175	0.81323	2.35179	16.9637	0.329645	0.02095	0.566475	0.00309	1.97284	0.438385	0.96045	0.65547
M9ED3RPN2Y	0.057885	0.001615	-0.087085	1371.66	352.892	7.62486	144.139	199.084	2308.76	-0.123025	16.2556	0.72378	284.81	0.05713	1.63209	12.8507	128.778	-0.04921	4.57268	2.41872	10.6086	11.909	0.021195	0.431305	0.006665	1.87062	3.38176	1.34706	0.494345
B5F8UDDWWG	0.04216	-0.00237	0.88469	166.479	17.8355	7.82315	69.8272	167.87	284.725	-0.13209	10.6231	0.74263	117.481	0.04639	0.63318	6.08955	121.087	-0.17976	0.912945	1.3777	1.68369	0.430695	0.01544	0.27671	0.01366	4.28101	0.90648	1.85414	0.59563
KNZTGWCFW9	0.033865	-0.00228	0.655985	95.3838	212.749	6.8039	108.642	42.7687	1524.69	-0.229855	18.5988	0.757195	258.722	0.064065	1.48985	41.5997	142.623	-0.11298	3.17729	8.33279	3.31655	11.1495	0.009395	0.456705	0.01002	1.82351	7.22131	0.523945	1.14193
FNHUWCNBM9	0.04197	-0.00475	0.328445	765.376	32.0719	4.13884	112.049	180.467	237.058	-0.16493	13.6453	0.87503	167.833	0.04865	0.87516	7.60933	151.664	-0.143205	1.01018	2.15816	1.95667	0.72737	0.00635	0.46073	0.00633	2.79287	1.09042	0.817355	0.68215
HTUJSLKVEH	0.011125	-0.003155	0.59914	69.3226	85.761	12.6291	166.853	14.482	642.84	-0.416535	60.5849	6.12066	976.811	0.132845	1.59742	12.8481	200.936	-0.485105	4.05424	3.1694	2.8302	2.29995	0.0098	0.27768	0.00442	0.26742	1.57174	1.96425	0.776405

## Sheet: free amino acid_HC_raw data
ksk	Arg	His	Ser	Gly	Thr	Pro	Ala	Asp	Glu	Tyr	Val	Met	Lys	Ile	Leu	Cys	Phe	Cysteic acid
XP5T5T3TRD	17.3868	20.4071	62.9464	41.1406	22.5004	11.5334	19.4042	70.518	189.176	36.7919	15.346	0.88911	24.5404	16.799	21.6061	1.62103	36.4549	6.96215
RD6SYYDF23	322.228	25.9231	94.3415	68.0601	24.9438	8.65141	31.5258	33.7026	67.5185	21.0749	12.2244	0	37.5969	12.0278	13.7812	0	14.8387	38.3848
5ELAZSX67D	26	56.6628	120.849	60.9654	38.0187	9.91657	39.3299	31.9343	38.3777	39.3807	23.472	2.01836	31.5492	17.5215	23.8589	0	28.9254	3.0009
SENSAA6GYP	105.733	59.7612	202.402	99.4736	71.4321	43.1793	90.9341	360.898	713.365	164.99	82.0571	4.81703	72.7424	141.792	185.396	12.019	166.622	15.8953
AHMAE7E75T	54.0782	29.035	81.8153	54.6823	16.9573	7.249	29.0134	23.8525	12.7546	13.3663	9.6815	0	18.7734	9.97634	8.75784	0	7.99435	12.3653
M49ZC8Y3AU	16.7886	13.6971	62.4295	45.2379	21.6418	14.5111	26.1517	124.516	250.421	75.3243	25.8423	0.423611	20.9268	35.4913	50.663	6.74208	67.3603	9.85693
3LP9JRFZRD	151.505	40.3273	73.9102	37.0905	18.7524	9.09599	25.4036	25.0438	37.603	30.7086	16.1461	0.335317	57.6232	14.4079	22.2938	4.05513	21.7848	3.38744
JPBAS3VTER	34.1373	22.4841	82.6443	47.3025	30.7138	18.4286	28.4598	344.404	628.342	64.9772	24.6572	0	41.5771	24.5916	43.0098	8.29071	57.1113	1.29635
X6ANNUXP45	93.2787	82.1656	307.485	142.827	95.564	46.3315	123.707	196.58	190.179	208.341	98.4889	0	38.572	86.2022	140.305	5.95299	153.645	0.792467
M7YY4MCZYF	43.4188	42.514	186.585	139.397	84.4462	57.4693	101.747	459.026	1200.82	143.796	74.9168	0	84.8	81.8148	154.583	9.6017	128.224	1.40293
C4DJP4HR3X	52.9574	47.6017	119.824	52.3811	34.4892	16.1471	33.9432	87.7713	177.445	57.7469	25.6298	2.52784	56.9205	26.2274	43.4048	3.44168	50.2128	6.85166
FHXAU2F8FN	35.6993	26.3703	103.441	47.1685	39.3559	32.5623	31.7765	353.56	1042.93	140.022	56.9384	0.231604	51.3659	92.0753	158.532	5.86273	143.651	12.5668
E2J2BXNRQV	16.1515	17.9912	49.1612	32.7504	14.8545	5.82665	16.527	52.3906	91.1881	43.729	13.807	2.38847	12.6624	13.4961	19.2281	2.58217	30.2881	6.80477
W2A3DJHTGP	135.201	84.3431	154.473	58.3244	44.5702	14.9392	43.8516	50.5465	36.0951	46.5793	28.151	0.640805	34.2246	24.2038	29.974	3.0406	29.3846	3.9932
NQTDT3MCZ6	37.1685	26.3681	89.3331	54.2149	33.4121	19.3253	40.0983	107.728	242.433	77.6454	35.4815	0	33.7785	34.8082	56.9454	3.16035	66.1894	0.844225
63ZJ356QK2	94.2731	51.4116	300.424	105.949	95.6035	51.973	113.099	419.463	613.661	284.186	108.919	0	33.8886	143.228	252.854	6.49568	245.246	9.88758
XP3T6XTLHN	143.674	87.9795	206.641	56.5517	56.6712	29.5188	90.1736	88.8407	110.884	81.6116	56.7287	2.12533	45.7662	56.5867	104.813	4.61018	79.556	4.4668
BYDPAZMHKH	120.044	20.82	74.3337	44.5568	19.0738	14.7114	29.4739	81.2865	156.896	38.004	46.7667	0	29.103	17.6442	28.6859	13.3794	35.5621	4.78647
4V2UM3AS4F	17.2504	22.7707	92.8904	43.6058	28.6138	19.0937	31.9956	151.859	250.384	66.6613	24.6495	3.78113	13.1721	33.2219	46.3568	17.5712	58.053	7.52558
S3NKZMWTHV	68.434	97.6473	491.903	233.291	134.284	54.8746	152.568	237.419	266.753	213.001	127.579	9.25943	44.5125	145.445	255.229	12.1892	225.39	8.33069
TUY3FSDCAV	19.5205	25.0019	150.9	74.5403	32.6162	16.7789	52.0754	147.114	164.075	69.2992	27.4139	0	23.0266	30.293	44.5333	3.10452	48.5336	10.809
Y7ECR59RKP	16.5676	18.1632	71.937	29.6722	21.2877	16.5708	21.3802	216.56	430.849	65.2827	16.6611	2.35242	25.0082	30.3285	40.7739	4.38852	54.9942	10.1616
HNXHN4B4NK	42.6881	34.5968	216.557	112.217	53.0544	21.5797	63.1242	156.665	193.818	129.278	45.947	1.79876	25.1612	58.9652	91.4714	2.9153	114.394	5.89192
7V76VLWFC2	240.838	150.869	705.297	148.549	243.433	151.453	313.411	563.406	617.815	470.096	317.884	6.0065	106.711	330.059	602.697	22.6315	485.693	4.10289
AW4Q9ZCJCB	26.2568	8.60466	31.4618	25.5725	9.3513	7.35901	12.479	28.8841	8.74195	7.85085	6.07909	0	14.5727	4.26994	5.7449	0	4.83724	0.686168
37LLNSWLHW	158.532	77.8361	175.532	66.8538	74.5061	47.0468	105.663	131.333	220.766	151.686	85.2141	4.51709	73.8093	82.2691	178.156	5.7565	159.576	1.41436
8FHHJJED24	65.2364	57.3885	178.687	64.2041	57.1764	25.8147	55.9872	205.382	351.6	115.261	45.8417	2.89351	28.9112	63.1334	91.0754	6.4927	114.676	7.93082
2FWAX7AY8S	30.5426	19.7996	83.6015	57.7341	20.1669	11.2561	23.3412	62.865	102.113	25.7994	16.5719	0	14.9281	14.4691	18.4281	0.38306	20.0616	3.44627
XTDCCHVM9M	1012.93	51.1764	158.186	73.2171	40.0281	15.3191	61.1604	36.1373	49.7945	29.0533	26.1805	1.30503	29.4635	23.7765	30.2545	0.402938	23.59	7.29096
A386MZ4NEK	97.293	77.0892	559.713	110.489	183.455	111.92	147.156	1057.7	1578.6	456.026	280.758	2.94176	88.7871	356.296	562.821	10.5785	469.705	8.85818
KCEBYMH2MR	72.3321	106.605	315.025	51.893	120.825	61.6028	134.719	209.938	257.495	143.659	92.6728	5.05879	45.4667	71.4955	129.321	14.5395	103.938	2.45628
AJ9QF5HKEY	21.8641	20.7763	113.123	46.5944	33.2972	21.4519	42.3033	231.245	223.551	79.94	51.9175	0.337445	12.8721	44.8356	71.7899	2.22359	75.5792	4.40293
SXVZX9QJHX	27.4165	11.3682	30.4005	23.234	9.21645	6.16926	8.72627	20.1363	61.0238	23.1335	4.98495	0.751797	16.2407	21.1604	13.6384	5.29959	17.7484	13.3093
C9N7WWQP5K	116.145	69.1433	218.129	85.7659	84.1997	42.6145	73.6882	700.993	1310.22	334.102	103.107	3.22528	119.319	160.311	275.557	5.88663	330.471	8.54712
C7VED3GRS3	113.665	75.029	295.519	60.7925	102.743	60.2969	134.836	223.654	269.38	254.85	118.315	6.54617	42.5533	142.835	284.987	17.5724	268.665	5.15879
TJJ4GJ8BBK	65.1458	83.0067	238.143	118.45	115.727	85.3861	91.0117	630.456	1432.37	193.115	144.096	13.9605	205.719	170.493	338.763	0.909619	210.367	1.98727
LNLEJY5KTQ	208.317	91.0216	211.705	98.902	48.1337	20.822	52.9156	71.5809	66.8847	67.033	27.5206	0	46.4407	25.7728	41.1908	1631.2	45.2647	29.8245
2PEW4AGMFK	26.9835	29.6009	154.533	97.0626	39.1099	15.8838	53.9239	80.7412	87.6084	50.7683	26.7673	1.57791	27.138	24.2444	34.3684	0	36.179	7.98114
XUZ3XNMLZ2	42.8208	34.9935	269.741	178.356	59.6541	25.3104	98.5649	139.568	182.224	54.0321	39.7424	0	27.076	31.1515	41.2117	0.998518	41.5003	11.6432
JDTT9YU67D	8.18932	8.40139	18.3789	18.4741	5.55071	1.2801	6.92542	7.19703	5.87101	5.80451	3.10597	0	7.49174	5.47872	3.91046	0.661612	4.66287	0
QNNYNBXXZB	47.6467	54.2188	156.837	63.7705	58.6411	47.1605	48.7524	425.243	1362.94	326.278	101.52	2.10968	64.0967	149.644	252.729	5.24423	265.826	11.1095
KBKTVZFWGS	78.9737	43.7665	74.1949	45.5271	22.5433	6.3719	23.37	36.8029	79.8703	38.9188	18.11	2.34203	21.7679	19.063	24.6104	0	38.4044	2.85971
L7ZNFTN7GR	105.107	99.9822	884.256	158.159	236.799	116.88	254.679	1074.47	1029.59	395.277	265.82	2.41688	72.1716	291.56	475.245	4.79801	406.248	5.98396
6E2Z6Y5S7V	68.7947	22.7198	49.7141	28.7258	9.26368	6.52215	12.8416	11.9019	10.3743	9.44697	5.11071	0	9.9641	11.7246	8.01337	2.61099	6.73233	3.97635
AZDJ5CGVNA	93.0058	60.1338	314.006	92.8379	115.786	71.6338	79.5178	653.76	1378.2	262.498	156.508	3.72597	204.053	191.677	369.402	1.538	287.698	30.302
STLVLKLYWD	67.5626	27.3915	48.6385	31.9481	14.462	11.738	21.723	57.843	92.8333	24.9307	10.0221	1.81464	33.3718	29.6249	17.7307	13.2522	19.7985	8.0069
5TPDTGGYTR	26.8624	17.9989	54.9036	30.483	17.1264	27.7935	32.8075	62.9367	85.8008	58.3384	21.9177	3.68739	19.7413	24.719	29.8469	0.597801	43.8678	3.04002
APPNQB6UHV	68.623	39.7041	88.4742	57.1073	23.9158	6.28348	22.7723	63.2335	126.573	77.8026	19.267	0	32.4775	22.6226	28.5856	2.99184	47.2489	27.0978
LRCBW6JW9W	156.739	102.098	640.429	139.619	282.992	178.245	249.759	930.507	1604.79	444.223	393.648	7.80938	189.351	518.53	890.81	12.7413	547.2	6.82385
BZY2JG4P64	103.208	66.1068	202.53	59.8463	64.7803	40.8345	80.8597	94.9642	93.9961	95.2888	66.7317	0.551979	67.5592	63.1161	107.361	7.11298	92.466	5.13759
NV88K8HLK8	108.52	139.248	513.029	201.501	114.032	53.7067	185.871	146.113	116.01	101.997	80.7399	2.99725	52.8926	62.3398	95.1887	6.0745	85.147	3.55549
L7DAD5NPWL	193.978	75.6877	128.238	53.0157	28.4454	13.9102	37.1831	37.1196	53.8792	46.1235	20.5731	0	147.516	25.2107	37.2575	3.84978	39.259	21.203
F7Y9JAQALV	96.4931	79.4405	225.491	84.43	70.7789	19.6013	73.3045	212.525	297.295	208.001	78.3353	7.76168	52.1317	114.097	215.45	5.76424	200.549	0
3XGBH239WW	133.958	100.434	509.496	151.751	128.228	62.3882	142.387	343.163	414.703	377.639	141.459	5.55353	52.8906	171.039	281.625	10.1051	301.726	8.17471
MJFQQ95PLD	358.006	140.233	905.266	245.092	485.331	260.15	600.587	985.482	1351.42	595.702	648.685	23.5711	213.673	655.796	1267.32	31.6154	773.185	4.9725
9VN58EFGJV	19.994	17.8717	92.194	40.0651	43.9919	21.2772	29.0724	317.351	532.304	179.394	83.7208	0.583724	21.635	126.727	209.064	2.54402	180.718	15.0449
929HRY9YZA	139.852	102.679	569.451	171.131	185.594	99.6494	217.764	741.764	1061.04	420.224	249.135	5.98145	110.743	330.615	559.328	10.2278	485.507	4.4316
SFQ5C5L5SN	21.757	23.1347	57.5625	35.8313	14.7435	2.26615	15.7126	56.338	139.498	32.8121	8.8744	0	23.3332	9.77903	12.0345	20.8225	19.3129	21.0679
RDRKPJQ28M	80.5261	63.2966	203.017	90.4509	68.1138	42.5206	64.7666	449.282	830.466	169.803	62.6446	0	103.196	81.2262	133.306	0	147.861	58.8028
VY6G7GALWG	45.7834	32.527	113.87	63.3946	34.7771	18.5946	45.6611	174.201	603.695	89.0593	30.9454	0	70.9834	29.6076	57.2159	5.10488	73.3415	1.68862
JJJZ9TMYYD	64.0406	22.4418	135.45	67.2486	41.7758	28.0501	40.2158	704.315	1405.34	143.204	52.6397	5.09331	99.0402	88.7515	159.64	2.91279	148.436	19.8831
KKLBT62CT6	50.3703	53.7506	291.765	116.027	87.2109	31.8273	90.9531	533.917	1401.75	275.16	83.2231	0.441	68.5404	108.791	174.193	2.919	191.927	14.5584
SWTB8KUW2Z	71.1322	56.228	150.713	55.6609	56.0106	42.2029	48.7172	534.464	1084.67	207.146	66.3549	0	70.8091	89.6374	139.795	8.46009	171.545	1.32247
FW9YPEA6AF	46.4806	32.2973	142.33	39.1325	49.6126	38.3336	44.7388	418.66	452.965	180.339	77.3333	0	33.2169	88.5654	155.768	11.5175	158.867	8.79317
7ADNCK7FRD	44.795	30.7904	249.48	56.365	73.005	66.5798	54.665	989.597	2136.5	219.179	144.291	1.49983	103.744	184.029	333.643	0	227.155	14.0129
BTSFG9ZP8H	143.889	93.2405	470.551	185.407	145.565	93.2664	218.12	457.419	731.583	292.826	167.806	3.95723	114.46	199.965	380.889	5.2382	329.541	4.36229
J95APRC2FK	13.7717	9.95103	52.4492	43.9991	15.321	8.82388	20.6147	88.4592	154.743	37.7101	10.3034	0.221617	17.6017	13.0244	16.2159	0	24.5853	9.07086
RHDZ8BCKK8	34.169	43.5989	233.571	58.2654	76.7826	41.5401	78.8405	323.981	513.552	227.174	87.9277	0.0755896	56.7047	117.253	168.312	4.32789	177.345	19.963
2V2GGWXFJP	68.052	7.50297	20.4091	19.2958	12.6831	0	9.67479	7.25781	4.7364	46.7675	3.28724	4.09357	31.032	16.7119	5.17586	85.9125	5.2033	2.4949
5V2F9YAP7A	45.0688	36.4436	70.3597	48.1523	20.2556	7.19749	20.4624	37.993	88.4199	37.0055	11.6803	0.615435	37.7807	14.9226	18.9417	0	25.0778	21.1503
JH28WG9HVV	10.1108	13.039	60.1734	34.0633	16.4062	9.41297	21.1763	54.155	65.7684	20.3542	13.3154	0	18.3986	9.41729	13.6992	0	13.9318	0.6611
672V6WKF3Q	97.8853	86.6803	164.694	88.6021	41.6898	17.3628	58.8457	62.031	67.0884	63.0372	33.7095	0	37.6583	33.1633	54.1494	0	54.3147	7.62924
TBVY67SUSL	64.5981	43.1151	230.518	83.5244	87.6055	64.5995	97.2973	321.779	557.358	224.483	111.607	1.38436	72.0295	156.675	284.65	9.66687	225.046	3.5986
QLCHGZBCH3	81.2759	51.9473	136.666	47.1099	50.0519	26.7235	47.6779	427.971	865.717	158.426	47.4501	0	60.3536	61.6246	100.843	6.84151	125.86	7.61694
VWDAMNX73W	69.3728	45.0433	82.5222	51.1466	22.6499	13.9883	30.37	25.5341	30.0579	27.6242	16.6736	0	28.5984	16.3705	25.693	8.91016	29.9332	18.9479
Q3ZLJALHL5	10.3395	12.1275	55.1489	33.6496	12.5564	3.94496	27.2039	14.5473	12.7161	7.88398	8.56857	0.97125	8.4763	9.21129	8.4121	0.958311	5.91694	2.75235
HGXXQ4ZARL	34.8901	29.8654	137.933	82.7305	36.9101	17.5139	49.1026	135.218	190.045	103.762	34.8133	0	26.3668	48.1132	89.1037	0	93.7607	15.5569
ARU2UXRCSH	64.5438	67.8446	112.351	54.9755	23.1065	17.716	38.0839	38.1374	29.7157	30.7334	18.3776	0.336148	80.3528	15.8293	25.5161	2.99841	21.9239	6.02708
6PNLSKXTBH	64.4105	51.4573	130.112	53.2684	32.575	6.701	40.5553	101.524	138.587	62.0385	23.6669	0	39.1559	24.8287	37.9583	0.53507	48.9788	19.8179
AUPUUHXTPC	286.777	234.257	819.95	344.745	208.26	93.533	263.268	404.793	455.913	375.08	176.76	17.5232	92.7051	205.86	397.402	9.26915	385.843	3.57439
DDV87D4VLJ	82.0234	40.5701	140.442	58.2264	44.5611	32.248	55.2509	484.953	851.159	241.933	51.3277	0	54.7326	79.8527	139.876	0	195.981	11.8535
48Z7DQ9R2L	69.8335	40.6507	46.2768	33.1217	12.9918	2.69111	15.1732	21.6028	25.9154	27.0701	11.5933	0.0799854	61.8517	12.0178	20.3167	0	24.7005	9.21587
3P23R4L9YS	25.6975	32.4118	185.075	75.6088	48.5351	18.2454	46.2196	251.298	366.035	118.84	37.0496	1.05563	35.532	42.8444	66.8816	0.922841	85.844	7.59882
K8AC5W9MQM	78.3391	54.221	249.569	131.686	71.49	26.7042	81.1966	209.011	537.922	150.195	68.3982	2.513	52.1154	79.5564	126.284	3.82154	180.194	11.6871
K4D4S8EJDN	57.106	48.377	154.171	52.1888	51.1182	34.9165	47.0279	651.929	1651.11	228.789	58.2777	0	70.2701	89.7318	150.557	0	207.159	19.6111
7Z6U6THXVM	40.4897	26.6325	80.1443	59.512	17.8402	5.83044	26.915	37.4394	47.0973	34.2338	14.7295	0.0512495	28.4097	18.787	27.2852	2.59917	26.6376	4.69954
X396VDJFHL	43.6198	23.5325	47.1541	44.5517	14.7372	12.8073	18.778	46.8957	97.293	51.4253	10.5444	0	36.1987	18.0367	18.9464	0	36.6532	83.8992
PX2CV96BH2	45.5877	43.6137	109.432	56.9474	29.3009	9.1703	33.5123	267.554	465.622	101.348	24.074	1.46245	39.0213	32.45	51.2559	2.89422	83.0934	12.5206
R5NC767SWZ	58.77	18.7167	57.2769	49.8394	19.2319	6.57685	50.4212	0	5.59861	47.987	14.4052	2.38559	11.5977	32.8481	27.0513	48.6253	36.396	0
BS6NJJVDQN	120.339	96.9618	514.629	129.057	186.752	87.6221	201.096	512.211	673.074	515.759	254.088	3.06416	72.6252	343.085	573.685	5.75206	500.95	9.217
28LXKLRECQ	64.699	39.4531	165.138	62.4893	60.874	37.7523	49.3188	695.445	1320.1	187.006	68.3421	0	103.092	100.949	174.756	0	169.262	13.8908
B2YZMFALH5	77.4346	31.0354	74.9293	53.7791	21.3426	9.41575	29.8769	33.365	27.8901	37.7335	15.8421	1.46106	32.2739	18.7069	22.0437	0	25.1431	11.6549
SUWRJ9MWSX	30.0185	20.4923	161.199	41.8814	44.0568	44.2966	32.9259	446.047	886.287	134.78	65.2646	2.9596	50.5311	91.9328	162.696	3.59554	122.919	16.0977
ZW7D7EHXBR	149.526	81.5021	332.622	113.929	118.59	52.3002	94.5598	455.519	734.092	274.722	166.212	2.85428	88.4344	213.452	381.331	2.34703	318.013	20.5797
AZNBM2FEGG	64.7958	51.3792	350.281	116.616	118.036	62.9125	185.847	315.735	439.995	205.401	136.114	4.88483	33.7714	155.895	272.245	7.02083	215.643	7.69104
58DX4K2JZB	85.3852	41.4325	97.8784	67.8954	20.7868	13.9379	23.1739	85.7024	188.491	49.3973	17.0782	0	39.4788	24.4318	31.7036	3.27994	40.194	40.682
PP5EYMF5KL	34.5195	38.9336	88.0035	47.3719	22.1628	12.0823	29.4668	42.5881	45.9693	25.9591	17.7426	0.151071	28.4451	13.1001	20.3956	0	17.283	1.26268
WDBKLUFWRU	40.608	21.0495	88.8424	50.1578	31.2871	17.4953	29.2872	397.294	1120.98	163.873	35.4048	1.0438	36.8943	65.5963	98.1373	4.35799	127.504	18.7726
7G5PL5AGMV	103.464	66.1555	279.252	93.8864	73.1356	31.9945	98.7317	332.381	104.91	49.2763	42.8247	2.83212	33.3031	37.024	43.7095	5.80682	36.5606	6.56304
X6MSYBFAQ8	54.7069	25.4002	136.793	96.0698	25.9201	13.7754	50.1729	32.0365	16.8805	8.39759	16.5247	0	17.2753	9.65044	11.6834	0.43072	6.02341	4.05535
EPAYK6L34Y	38.9868	31.6121	137.572	58.4264	31.5012	22.5517	44.3813	320.253	618.048	112.167	26.847	2.87969	35.3807	40.2593	57.5916	3.99673	84.8177	16.0353
BDLRYWM5HC	80.3356	54.4804	216.416	83.7885	70.809	27.3347	73.1638	369.506	638.978	252.519	82.4451	2.67764	86.9593	111.567	199.59	2.25726	230.31	30.7547
KCS8KR5UZ6	16.5524	14.9042	58.0281	42.0637	21.3496	11.9208	20.9052	189.155	465.923	101.013	18.7733	0	27.5303	32.0552	44.8013	0	72.3682	10.2575
HUQB9Q33P2	45.8289	23.2299	112.193	52.9602	26.5062	21.3728	35.5619	251.985	428.356	206.338	38.6486	1.53253	34.7502	70.2704	107.228	4.06525	147.205	6.46386
6UBBM8FSAH	57.4601	27.0195	110.606	71.8556	39.1153	16.2015	36.3487	153.13	363.448	83.1698	38.3577	1.217	57.6256	46.6021	75.7954	4.4808	96.0191	31.4398
T5SD7SGSMR	41.2664	33.4026	194.59	51.299	60.9986	43.0361	67.947	294.18	517.096	233.499	85.6586	3.37399	27.42	128.25	223.239	10.1604	216.618	5.56613
WA6XF3JDFK	11.0858	12.5894	63.0507	36.251	15.9615	7.71518	22.3864	41.315	51.1879	27.4787	27.465	0	4.69069	12.3156	13.5955	1.61968	19.558	4.01094
RRXPBZA2N2	28.8493	33.5414	65.11	34.0179	24.3064	11.5303	23.7065	109.781	252.296	91.0161	23.3025	0.851052	24.5764	36.0647	56.7598	10.3168	76.8934	2.78205
J2XFAFUAT9	94.972	66.4916	322.168	78.8841	87.3212	75.5918	88.5322	774.421	1360.95	284.253	110.73	0	74.7102	165.857	277.278	9.91436	334.371	16.3226
EH8GGZ9RSR	89.1548	32.6705	177.091	45.2845	125.367	98.681	47.0409	810.236	1809.05	486.034	269.88	0.635132	124.171	401.348	720.628	3.66797	562.618	24.2948
NTB2AWYE83	170.992	86.6557	385.681	206.707	84.5428	49.0357	156.157	116.925	158.056	172.105	91.1151	7.14013	117.422	118.383	174.623	20.9118	189.391	30.3904
44RSWS752H	56.8221	36.1728	168.762	51.7834	62.7095	41.5683	45.5905	875.633	1667.31	255.564	134.503	0.585444	68.1011	173.768	291.6	15.204	215.503	13.3194
QN3ESEXMAZ	20.8595	26.5555	105.678	43.0016	41.1083	12.9053	28.3983	328.261	829.496	158.111	57.2051	0.829191	29.5311	79.4136	119.588	1.54453	138.153	16.8405
XY96GW6KER	249.755	508.2	987.399	511.121	301.12	128.735	431.313	301.446	391.894	335.349	256.37	4.22513	173.88	238.968	419.122	10.6511	323.612	1.0129
WDJGL79MC8	10.7098	14.2101	52.7887	37.0226	11.8264	7.96964	18.79	14.3596	6.94196	7.25207	5.97777	0	8.85422	4.63444	5.32713	0	3.47029	3.11143
XRPZRNWZLW	26.1773	18.0063	71.1883	36.3701	23.3787	10.8907	19.993	144.166	352.809	72.0475	17.5738	0.645132	33.9168	23.5403	38.3799	1.25399	53.5883	5.45737
K6EY83MNAK	192.202	139.432	503.897	248.313	98.9399	51.4284	178.167	120.489	95.1408	91.4532	79.5981	2.35745	50.1889	63.3209	92.0158	9.70994	87.3497	10.1514
78EDHNALK3	110.911	19.9598	54.6676	30.1546	16.8969	8.40875	22.5074	52.285	112.868	32.4787	11.2021	1.32514	28.9321	22.1841	17.1612	9.35233	27.8224	16.8361
P3R69E2K48	17.0685	27.7029	91.7981	55.6218	28.4985	12.2012	31.0926	428.905	895.284	122.89	31.9009	1.01883	28.4562	52.6743	83.1196	0	110.707	7.74663
JPUQHBZZ7B	66.8033	29.2859	89.9976	39.5682	22.4016	19.8835	24.7515	109.653	212.226	143.767	26.3489	4.07412	39.1954	39.0289	63.1165	5.60197	88.4393	30.7993
NQRKU7S3YF	124.031	113.141	457.025	141.758	146.722	64.6564	185.472	286.972	424.143	307.7	156.857	5.05464	64.8928	204.309	337.382	8.9783	323.848	9.84453
BNH2Y2PRNT	182.889	242.257	663.887	268.634	220.322	107.988	236.51	588.198	1037.59	235.03	210.393	3.80522	225.176	230.776	331.93	0	234.973	3.9212
NSHHAEA84L	20.1246	15.0628	53.8952	30.5899	13.3596	6.7127	27.7059	13.9499	10.1857	10.7776	8.79832	1.59996	7.62791	9.187	9.7929	0.866695	8.30162	1.92464
WFGLNCCTCM	82.7375	82.2138	340.605	157.209	105.207	44.6308	108.923	740.091	1033.82	197.051	99.0899	1.63573	94.6884	124.739	203.759	0	229.287	14.0521
T99T84X9YL	48.323	25.519	96.7934	96.1108	27.4713	18.9122	44.7619	157.867	592.641	123.46	29.1952	0	50.9986	40.1674	69.4883	0	107.43	2.51711
PRSCMZCLWL	73.1741	51.4391	96.7527	60.9711	45.9162	24.8511	32.2132	342.552	686.542	197.157	51.3345	0	76.7481	73.3727	128.124	9.7412	185.114	1.58692
66CUM79RJS	62.4004	71.2493	194.761	72.6046	50.6922	23.5714	90.4607	90.4239	95.27	69.4147	42.8238	2.95662	19.6209	55.7261	74.7398	4.49627	62.2861	1.84069
JW7337T67Z	44.1737	34.1212	78.9147	39.3017	31.6424	19.2968	22.1394	169.107	292.504	116.735	28.6854	0.771421	25.4649	46.7508	79.526	1.97523	106.386	3.86227
AQ4QKZUPYE	200.913	73.2521	99.8559	34.956	38.1254	25.0887	46.2682	123.673	145.916	106.409	45.6861	2.46345	52.0008	56.5993	96.85	17.3314	94.103	6.00651
SXQ4L2GNR3	46.918	46.9255	255.217	141.306	84.3428	50.008	130.375	188.799	284.978	220.996	106.782	4.31752	47.8749	134.146	235.311	9.33057	201.596	5.5728
4YFZVQAFU6	103.03	79.3633	233.82	76.2448	66.9741	37.1126	73.897	151.849	215.307	164.364	74.175	5.69642	53.2735	96.799	185.342	12.9008	162.749	12.115
TE2MJSW3TF	111.591	36.547	86.1583	39.4303	24.3569	8.35066	30.1016	105.115	216.908	48.7739	19.8153	0.457561	50.2094	22.2349	30.5513	0.455689	38.8477	14.8546
KY72NBL4NH	31.6318	27.897	135.512	67.8816	55.512	23.706	35.6011	402.187	820.879	130.555	62.347	0.475664	48.2213	75.7104	146.608	0	137.053	13.1782
97UAQBAU4V	22.336	12.9892	62.6138	35.1249	20.3492	12.7041	21.5459	412.492	950.408	111.009	19.9392	0.0278336	26.3785	37.2823	60.5033	0	87.4469	14.2403
R9YSANHPTU	22.9271	22.1571	86.8083	45.7534	24.6902	16.4054	26.2188	269.403	518.432	50.8935	19.1493	0	22.9684	13.8657	24.2569	0	33.0656	1.80684
TLPRMG3CMJ	25.2073	18.1919	59.7479	47.7868	12.8313	2.58462	20.5679	16.7277	15.158	10.4942	7.25795	1.97995	18.7088	5.83415	7.68608	0.951101	7.36392	1.8463
NJHV6N4K5V	139.563	80.0339	310.884	88.9595	137.586	60.8126	111.004	412.515	557.738	339.898	184.688	5.90075	110.223	234.888	446.52	17.4916	366.276	2.51356
446RK3VHBV	57.8071	60.2857	143.813	44.1156	45.4472	26.6101	59.9307	75.7456	96.3099	55.1764	42.191	1.96587	21.653	40.9426	63.0988	4.56113	51.8129	3.11645
7FN3XLZ3H4	62.3431	102.208	407.339	184.528	117.908	47.1762	121.758	621.383	1039.57	240.252	125.04	11.6057	153.707	154.552	257.631	5.3116	225.861	1.38747
Z5NC525U3L	39.2362	28.5897	50.5755	28.714	21.9549	7.2126	45.9364	76.4321	117.203	17.0111	9.74755	1.38445	10.3354	42.6309	14.139	16.7126	15.4613	2.40978
8BKCRXE8JD	16.2784	48.2575	30.5306	36.8878	10.2399	5.24936	13.2924	11.2226	14.8418	9.22986	6.15527	1.93926	20.1619	6.86944	7.18216	0	7.3544	5.74996
ZVAXD9GZPZ	41.758	40.9776	89.4563	46.1618	37.5102	16.9539	29.5838	142.057	242.138	90.8023	29.3805	0.505957	35.7023	33.1437	54.5211	0	71.3542	10.4354
VJT5BPXQUB	10.6137	10.9102	46.389	29.227	12.3621	6.96646	16.1138	71.5689	169.725	32.314	9.90617	0.387921	10.9509	11.6418	15.4255	0	23.9879	5.62185
PFH2DYHJNX	215.667	195.317	269.198	77.2007	109.752	60.917	115.773	241.034	327.952	226.083	126.726	5.00669	107.763	137.891	250.778	14.5962	200.46	3.76444
BQSD4DK5LM	30.7651	28.7188	242.428	73.6146	76.6204	30.0536	102.199	158.759	180.112	76.5872	61.0715	0.493989	23.0004	58.383	102.318	2.20876	71.0014	1.83708
SYUZKSDR4Q	11.7194	13.4049	96.9993	71.2663	17.9152	5.22117	32.0934	23.4389	7.85184	7.71979	9.95836	0	23.8314	6.01934	6.78087	0	4.80764	0
G9DSVHPRHA	54.2911	34.09	106.542	39.0117	30.6547	19.7697	37.4983	68.7261	112.368	112.667	30.3194	1.8015	35.6536	42.471	68.6781	10.3114	84.596	22.2912
DFPKTQ2VVW	14.4122	11.7837	40.3979	21.7752	8.35809	3.64858	10.3873	17.4454	15.3543	17.7807	5.83085	0.277892	11.4777	5.09967	9.10032	2.05437	6.6664	9.57638
7WCTKR77EF	47.6578	53.7865	77.288	47.7293	24.7138	14.7713	30.4613	48.4924	82.5294	44.5619	21.7534	0	50.6505	25.6331	30.7355	3.41127	35.8688	1.50625
6UNT3MPHLM	37.3131	30.7229	167.668	43.5605	57.7416	41.6463	73.2498	228.321	441.077	89.396	55.9625	0	35.0588	48.8196	76.1577	0	70.1541	14.38
2J7B5DMDYT	65.0494	40.4759	67.9517	38.9776	18.8236	4.32698	21.3791	25.6525	20.978	23.1761	12.4896	0	23.582	11.1198	17.16	0.29381	15.906	11.0013
JYYQQHPSVB	28.1283	23.5364	106.505	57.3071	32.2575	11.546	30.5926	292.578	639.326	68.9361	23.7819	1.54551	34.1763	27.0886	44.4093	0.108743	60.1872	8.36314
QPQRT2R28T	46.8085	41.0706	122.126	54.7222	28.5097	9.04591	39.4893	53.8367	35.0542	33.9101	21.4157	0	25.4673	18.1412	24.0438	0	21.5038	12.5632
UEH7AC7JZA	69.1857	37.7508	125.55	42.0728	42.0291	31.3122	34.4113	333.406	832.027	142.534	75.7747	2.60066	111.1	118.566	208.28	4.08525	164.896	9.5174
QABN5C2536	63.186	56.6833	247.898	96.9709	85.4556	41.5338	105.851	163.828	185.835	112.79	82.2145	5.26268	32.9403	91.3016	167.016	20.1282	124.268	3.62752
CW4WLL9WU6	82.9982	16.7694	56.5093	50.0832	13.3047	4.80319	20.59	17.154	12.0241	13.597	7.78549	0	23.1047	9.47316	6.60638	0	6.46522	11.7896
C95M92N4RA	15.2031	27.1443	88.201	56.3077	21.5223	13.7837	38.0173	18.5768	23.0311	14.0403	19.0502	0	10.8671	13.806	20.2009	3.05858	13.1268	1.56697
Y7WC3FM2XT	14.3805	9.18968	37.8891	25.8313	17.2678	12.4295	13.7335	211.676	561.719	81.8311	19.0603	0.416082	28.1682	31.6305	56.8844	0	75.6981	15.4539
XZLGKSE5SE	15.2746	13.1372	55.0669	31.2613	15.4207	19.2464	16.9489	121.196	166.894	82.0818	16.4179	0	0	37.227	56.2339	6.14067	70.1413	6.46524
LLZBRVL5TH	14.7317	11.2203	54.2816	37.2602	12.4073	6.04251	13.9665	80.0314	155.124	52.3086	9.94661	2.09492	13.2846	16.7847	19.394	2.49555	34.2503	7.94292
X8UP8SV6S6	30.3355	27.2067	121.061	48.0353	29.2973	17.2721	26.4545	142.83	182.713	113.298	25.9577	2.63206	19.7139	38.7323	55.9566	4.68038	89.077	8.38315
BYTBN7WFC8	24.8685	15.6634	49.7881	28.5613	15.411	10.4585	17.3672	147.491	334.689	84.1978	12.2432	0	31.1741	22.8022	27.2558	5.97819	53.571	8.15472
7EBFQLLVFA	191.795	131.907	287.531	107.329	110.195	34.4515	89.2199	431.558	532.277	315.028	124.942	0.748331	94.4552	179.274	310.97	2.43961	312.402	6.33191
UBKQ5TPKAF	29.7569	19.6533	94.1544	36.3924	26.6633	16.9217	22.1896	685.32	1303.2	133.339	39.5277	1.2275	47.6048	65.3013	110.052	1.66762	109.811	15.1181
JJMYQRH6RT	51.6034	28.6295	190.861	96.4348	60.6602	46.4008	93.9292	137.673	184.455	89.5366	67.1794	2.76619	43.6867	55.9616	96.4865	4.23842	80.0938	7.34806
JQHUM9ZY6T	39.7434	24.466	80.4127	67.5284	19.6052	6.5086	31.8796	34.9725	42.8564	18.5244	12.6574	1.01762	18.3956	12.2084	14.4749	0	13.0048	5.00836
HNMC5MD9HU	82.105	50.7767	213.827	67.892	70.3608	34.0957	67.7452	118.096	115.316	113.028	58.4633	0	18.531	57.7739	78.4965	4.19256	83.5324	3.98933
79ZA5G4CBH	27.7046	38.1227	91.5188	41.757	25.7568	12.6416	37.1099	56.5891	94.7912	42.4281	19.0929	0.686258	25.6801	19.416	26.9938	0.835094	29.2784	13.2565
D3AE2Y2KTR	56.7157	33.9984	107.589	57.7548	32.0663	20.1391	33.4633	157.213	228.129	96.8152	23.5443	0	35.1323	35.2891	47.7116	5.81402	77.6256	9.54329
NBSNJ9NMQH	16.2512	17.0154	79.2232	21.7995	24.0232	17.6604	25.204	154.337	191.574	62.6191	28.9317	3.02371	7.88132	37.7667	58.4484	24.6919	54.7091	4.33782
PT5MFJZTUN	30.7599	26.7619	66.6024	35.9132	20.9353	9.88173	25.1107	51.8475	111.838	38.1539	15.7159	2.33321	18.4538	24.2552	25.9783	15.4781	31.4747	3.76937
7HBHE7MFEU	296.632	11.7328	38.3021	24.1632	7.15169	7.04689	12.1511	17.5302	18.9247	15.0285	4.1424	0	11.7311	9.65945	9.97624	4.72936	10.4929	10.0884
MBVTBRYYQN	34.7353	33.9007	115.524	55.5882	61.4098	22.158	37.3599	275.153	384.567	190.871	68.4192	0	35.5817	89.8284	150.129	6.68186	167.808	0.752401
KGDANF3UEW	15.5579	11.6946	39.4685	31.7293	12.3326	5.17064	17.4957	139.997	37.9805	15.2007	5.31603	1.81245	11.7773	19.6922	9.12506	16.2009	11.1753	7.0042
6CSSX7UAX5	29.455	21.3459	106.552	43.2432	25.6091	18.0164	45.5326	32.7734	31.1736	23.4054	18.1519	3.88127	18.9534	18.6823	21.5955	13.3098	18.7922	4.32637
7FGKUKKC66	9.269	33.205	26.0283	25.5901	8.04516	2.66604	8.01271	6.01044	1.31203	0	3.33849	0	11.9019	13.1757	3.97151	72.8458	2.30774	2.2491
DQHLDJVGKP	41.3111	22.8268	61.5278	39.0572	16.7438	7.75766	21.7525	290.032	676.597	61.9141	13.5309	0	31.8137	20.4966	33.2155	0.0775053	49.3126	12.5613
EKPE3U2R9K	43.4666	47.5635	268.544	73.1503	121.348	61.9351	82.1943	485.379	844.838	216.42	177.669	9.49389	55.6519	200.814	337.581	2.46342	253.634	6.0308
2RZXGAASWK	11.4753	41.3925	103.773	57.6184	42.3396	16.9917	42.2046	43.2799	63.4661	73.5509	34.4606	1.14067	21.044	34.6517	48.745	21.5444	65.5653	4.4756
27Y8M5DPSS	37.9138	22.8783	75.0035	32.4993	17.6065	6.41276	27.2822	465.118	27.0135	15.0897	14.4584	1.35156	17.755	17.351	18.5401	5.64059	11.8495	5.24091
99FEKB2W22	42.5795	30.58	244.727	124.984	64.5486	32.0382	94.5585	232.187	240.924	159.921	76.5545	2.31504	30.9407	82.3981	125.525	4.80339	137.29	7.55551
DVXJVZHNU3	113.578	257.461	551.074	152.255	236.247	71.726	133.089	991.45	1380.3	437.987	263.978	14.8551	218.631	304	471.421	1.24969	425.106	5.3504
CQTDA9FGF5	86.7853	67.9589	256.48	109.324	75.5396	39.1043	88.4841	309.832	576.18	162.386	73.0305	4.48408	85.7237	88.1634	156.357	2.86721	160.091	17.5831
62GQHMJRWE	53.3353	34.68	83.629	54.5077	21.0078	7.78345	27.7269	29.8727	28.0616	24.6088	13.7676	1.23942	29.3437	14.8562	15.6787	0	15.3944	6.40175
AYBJYWXVMQ	21.5462	17.6351	110.815	40.3013	38.57	22.3961	51.4063	39.3707	70.4977	36.9629	36.264	0	57.4823	24.2463	41.2856	2.08207	29.4972	5.92228
6YH2WDMFJW	16.3788	24.0301	83.8445	55.4465	23.8743	19.9754	34.2874	55.0516	131.265	64.2689	16.9082	0	16.834	20.8997	34.6394	11.4364	49.1538	3.18047
FP9NQN2TZR	20.5273	20.2916	99.8343	39.8763	39.0353	15.9764	36.0728	219.709	313.346	101.037	38.5675	0.521917	20.5321	43.4956	70.931	1.53721	84.7491	5.63984
UT4UA3H9ZT	85.9664	47.1839	104.472	79.0589	31.0427	6.17241	44.3636	27.3359	56.1057	21.9984	17.1408	4.54378	95.9094	21.2983	23.2456	125.704	18.8174	24.0992
8T7E99895P	23.5578	12.481	32.064	20.0897	6.29356	0.714673	9.51136	17.1501	24.9591	15.6309	4.80712	1.45955	94.1197	10.6161	8.72658	0.47129	8.72459	8.01317
Z42TLMFQZM	28.8331	19.1402	48.2795	42.2058	14.4044	4.3342	16.4498	27.1236	45.0017	27.3532	9.80683	0	14.6327	11.5535	12.7957	0	16.2336	19.4101
DKQRXBNJTT	303.851	92.0266	276.084	103.556	70.2963	36.1765	127.474	157.955	146.869	109.692	60.3681	0	33.4853	63.6842	107.649	25.8248	103.774	6.49361
WLHCCC6Y93	176.102	132.704	432.685	147.67	113.314	62.8545	153.405	496.685	618.873	260.848	103.397	0	72.815	108.941	183.419	7.09577	188.363	6.91285
YJ3G9CULFA	24.646	22.7197	208.521	52.5996	71.8715	47.1806	69.6604	752.154	1256.58	291.589	133.571	0.0387044	38.2415	187.15	297.648	3.14971	245.592	25.5292
TZQH8738S3	61.8112	49.945	134.626	66.1585	35.7948	11.75	45.073	62.2741	69.9569	41.138	25.2044	0	41.1774	23.577	29.8183	0	28.6792	13.2844
P77LTWWF7F	46.9952	30.0847	88.9543	44.6207	29.1866	9.55808	44.6098	143.572	815.442	67.1363	16.2221	3.9008	30.5383	67.7501	33.7679	26.0783	46.027	4.88184
TWE4VKL8N3	109.783	48.1151	97.4102	63.0898	23.3929	7.7638	30.6307	96.3209	187.076	63.5948	20.5989	1.20891	54.1622	35.3648	45.4655	5.34877	46.224	12.7671
ADE3U446JN	30.1217	18.9675	111.743	58.5923	23.8818	12.5714	37.309	29.3792	14.9561	13.2109	14.7035	0.620894	30.274	11.4263	12.4121	0.455365	7.73407	3.24834
B2UEAMHMSH	47.6613	74.8045	403.61	265.331	89.8011	47.9931	136.198	140.473	251.957	97.6342	70.5218	1.22155	72.5961	70.1436	82.1568	7.49801	92.7359	3.61492
GK8TS2G4EK	256.059	21.8561	61.7613	83.6975	23.1252	9.06252	32.8489	80.328	280.899	64.1639	18.0013	0.398459	36.7606	24.9425	34.8333	0	53.9951	7.28758
RUS3YV3U2X	40.023	49.5395	273.488	134.154	81.2187	42.0211	105.76	239.289	220.54	194.379	80.5391	0	31.1655	83.2527	133.161	11.432	156.899	1.04294
YE2CZSJM92	36.7807	16.156	83.0209	54.0913	23.361	11.292	26.9774	253.185	440.843	81.2025	21.1957	0.283859	27.0872	30.9103	48.2158	0.552357	63.5148	6.79945
46GJ7GCE4M	5.07078	4.40583	14.0868	28.6591	4.95052	2.08089	5.7158	6.12873	5.62811	4.11893	2.60954	0	6.72213	4.18856	2.43357	0.573603	2.23155	22.1703
33XZXX9N6R	98.345	88.6383	238.767	51.3983	113.343	48.1899	46.9385	931.503	1558.4	318.117	156.803	2.66748	166.054	240.846	412.376	2.73179	347.879	12.4088
C5BBK74RPM	66.7142	47.7265	123.862	52.2835	35.733	19.3098	28.7605	322.509	482.845	90.2295	35.9665	2.09924	83.1535	47.9265	81.5184	4.48354	89.9372	13.1318
NPQ26Y2SRR	70.7467	97.4679	328.868	109.516	85.0736	13.0515	53.4218	540.132	894.524	195.693	86.9744	6.66655	166.508	114.664	188.858	2.69628	160.487	4.76304
TH22D44GS9	28.7912	23.2334	41.1417	24.7611	15.1937	7.158	13.5103	164.747	469.666	72.9151	14.3626	1.0505	21.8978	25.9545	39.393	5.03087	64.4506	6.26172
AHXQMNFQ5S	36.6389	24.9239	77.9196	29.0442	23.376	21.4056	23.8171	175.932	325.211	101.001	33.329	3.43445	26.3948	60.9754	95.9173	5.75612	112.617	4.02149
WMHB42VNCF	11.1577	12.9049	66.6101	32.1	19.9696	14.4763	26.4003	115.169	137.869	35.9874	21.0562	0	13.9468	14.7332	29.3026	5.49473	26.1402	0.848992
GSWY5JVHLB	49.7025	44.2752	225.872	87.5854	57.8258	23.5375	74.2944	496.739	979.7	187.609	54.8208	0	46.5997	73.6024	115.743	5.63344	159.095	9.43816
AKMMM5CELG	27.9295	13.2296	46.4098	47.9665	13.587	6.8319	16.0301	46.4463	105.952	26.4296	8.00058	0.23892	22.3119	9.01526	11.1395	1.01124	16.305	8.76545
NMCR5UVHUY	111.733	84.5967	197.777	52.0769	64.5897	69.5395	33.6448	770.084	2413.96	397.511	161.471	3.87776	90.5164	332.161	547.174	8.19987	633.189	13.9773
RGQ9WJCVQ7	36.5058	22.0599	76.748	40.2643	15.8582	9.19137	23.3611	32.1393	41.4406	23.6739	10.4212	0	18.193	13.91	12.9654	4.38997	15.1703	23.9967
HTTQA4Y573	66.8393	78.0004	202.897	83.688	65.6316	30.2725	59.5075	245.873	391.643	173.584	65.3872	4.40569	57.255	90.7056	137.771	14.7519	151.667	13.8303
BB8RCV2Z5C	204.699	69.3219	113.668	67.3642	30.768	15.644	40.7745	63.7441	101.78	110.337	29.2439	0	51.1397	33.8883	55.1363	0	72.7859	39.5209
KMKCJCB5YD	52.4577	52.0647	154.939	61.9786	46.2314	27.7809	36.5291	208.662	370.206	63.7718	49.4284	0	66.2461	44.0848	69.9061	3.18056	66.7157	13.6047
52QPHVRDNA	115.912	59.0393	258.606	45.3925	100.002	62.0109	56.2933	825.413	1386.38	310.679	170.795	12.4267	111.932	244.116	429.008	4.26771	328.071	9.21668
FGPHVRHFDJ	41.6775	34.0566	113.449	86.6706	25.7379	13.18	45.3146	36.3104	33.4547	22.502	16.1319	0	36.685	15.2392	19.1475	0	15.9055	12.4781
VU252MZQLG	24.2371	19.8988	55.8338	29.0849	12.5762	7.44863	16.1533	128.554	313.742	45.1922	10.3238	2.74151	61.5092	21.0965	24.9915	5.89035	33.6346	16.7428
YDKXSLR8VG	32.8536	20.122	107.707	50.8877	24.2199	13.321	24.9694	295.659	499.919	142.757	27.6065	0	25.0448	41.6692	61.4302	5.26064	90.9235	9.60247
Y3WHUNXE6K	45.8878	31.7994	89.6349	50.5425	30.2004	16.0206	33.3603	210.578	563.46	119.973	29.9931	0.526214	38.9042	42.9035	68.7337	2.64166	99.3368	11.4932
79YXL63LBM	22.705	17.2926	51.8744	34.4986	12.219	4.41953	15.6299	25.308	37.4292	26.1441	8.37354	0	23.7089	11.1901	14.7627	1.73678	13.4847	13.3802
SZG7ZJCT7G	167.887	213.983	994.395	548.465	193.349	73.6206	343.485	185.124	164.811	203.042	166.127	4.8232	70.142	140.978	209.245	4.31284	207.623	0
3ET54BHUBJ	89.5538	328.26	544.933	285.577	230.305	77.0485	283.65	113.557	144.634	153.568	148.525	3.75114	70.7667	132.968	184.439	1.97167	155.399	5.42385
H28DPMU86P	27.9202	29.5209	182.748	83.039	46.6421	29.1934	68.2117	107.947	143.132	87.0616	45.865	0.939431	17.7616	45.099	76.3731	8.27494	75.5498	2.68683
FAANW3UVA5	161.007	13.8379	107.238	79.0368	29.2931	13.4268	58.5294	2821.33	75.0061	36.5122	22.1752	1.83782	10.5391	23.2929	29.2073	6.84625	29.7463	2.64004
9WDYU9ZDWU	29.462	60.799	39.3526	41.5535	8.72661	2.45053	42.4743	1.21805	7.33615	25.478	7.41315	0	12.5982	5.57169	6.86615	3.40901	6.14039	1.33271
CRVXPCQPA4	29.3763	21.7154	70.2999	38.8751	21.1426	5.01563	20.6761	38.4366	141.639	50.82	14.3	0	51.7732	18.8653	27.7516	6.87933	37.643	38.7058
2LPLQAFTHF	26.3185	24.5249	115.048	81.2951	29.831	10.664	39.3885	51.0608	91.8037	32.3324	22.8232	1.76252	26.7105	17.4767	27.8539	3.40482	30.5955	5.37392
BW8P2Q93VW	93.6033	47.6749	299.601	598.475	62.7838	27.7506	89.2311	64.5363	26.0441	30.0368	34.6229	0	45.5661	25.8629	34.6389	1.49892	25.1337	6.51082
MYVDQA94UK	45.3928	57.1468	234.283	104.321	47.7456	21.1263	102.091	37.1992	46.4967	25.9128	26.1305	0	15.3365	18.5851	20.3172	4.03305	15.6201	5.9405
6CPSWM53TE	34.1815	48.6878	77.4422	53.6943	27.4517	12.2746	28.0036	57.6037	69.5643	44.5091	18.3531	1.45914	12.5272	24.1062	27.8428	5.13259	33.8903	4.19154
SB9CM6FNQA	130.167	80.0077	358.501	136.893	129.154	59.19	93.4631	915.643	1819.13	338.487	180.521	2.86491	190.455	261.714	481.073	1.55257	400.877	23.8458
GB3EMUDJRH	23.9393	23.6493	118.197	58.7272	25.9957	12.0145	34.1392	175.397	158.256	52.7187	20.8444	0	13.3602	24.7227	34.7055	2.94329	35.8413	9.73123
YMEN236PBW	16.151	15.683	69.5746	48.2942	21.3927	14.662	26.0255	276.774	355	87.644	20.3003	0	16.28	25.144	38.0235	0	61.9547	8.50821
RMKNCCAFW6	64.5164	53.8255	171.85	74.6081	59.0088	29.8543	59.4136	347.743	488.405	205.885	65.1294	2.69865	34.0806	92.8753	148.109	4.06969	135.447	4.06867
4943VJKTVG	116.925	48.6769	139.136	75.3153	41.669	21.9317	51.0004	816.404	527.961	96.2516	38.0132	0.361663	37.2111	47.5646	75.4523	10.6333	90.5798	6.98684
PYMFYTCGJC	36.4336	35.8317	244.549	102.49	79.9967	42.4667	121.22	189.381	448.007	172.182	78.7529	3.48399	20.1823	84.7659	142.284	9.49036	160.243	6.18893
DXCHR3C6LB	25.1023	24.6883	162.711	77.7439	49.0292	14.7935	46.754	309.091	475.924	176.163	57.0678	1.39421	29.2831	83.4091	135.183	0.647418	160.571	8.59591
A7MSZMK84P	135.538	85.3193	235.665	166.918	66.8292	33.4091	82.9739	158.289	259.765	95.8563	55.0897	0	72.4079	68.8665	105.155	4.13385	99.6015	7.58672
AYS9Z9PV6S	58.1137	39.799	239.949	72.2054	56.1941	38.7458	60.2693	400.95	696.192	194.65	81.6462	2.74063	71.765	115.533	190.21	6.90759	183.766	17.3863
SWDSCH26DG	59.9015	47.7219	287.108	113.574	78.18	30.865	89.5673	478.562	1115.84	185.259	69.0383	1.52778	62.7376	91.2363	145.66	2.88951	183.048	12.9966
DRXW7HZEYT	27.1795	56.6876	95.1899	50.2008	24.8391	9.2778	33.9645	33.5991	27.8241	17.4335	16.0426	0	22.7356	11.9658	18.9186	1.39728	13.9393	6.63042
AWYH5D4M2S	175.114	223.508	1332.37	556.764	443.117	258.311	562.423	847.667	1234.01	372.496	505.578	24.682	266.737	434.382	717.696	4.42592	497.05	2.3776
XMRSPMMWT3	109.462	94.0091	150.774	83.5337	88.6465	45.3056	58.6611	686.064	1848.07	384.343	149.485	0	127.557	237.766	429.635	8.33466	437.747	1.36045
8N9LXFBHT8	96.4055	70.3401	323.635	64.8113	118.378	65.0449	119.004	234.93	244.513	213.265	136.333	2.89157	39.0017	136.086	250.244	10.2161	211.349	2.46476
MNEWJUMVDF	100.367	166.477	738.704	369.855	153.556	59.9423	241.442	320.876	255.684	111.538	99.7949	1.72139	66.8638	72.9884	99.0017	3.83975	86.7878	3.04085
M74BKPBTNC	123.172	98.8723	198.981	57.581	58.5056	26.0562	70.4812	110.697	113.941	77.6758	45.4404	1.30945	24.9091	43.1653	63.8504	6.15569	60.3486	2.81862
U2L3JBEDNQ	29.3487	24.359	98.9751	64.621	40.3159	6.59624	68.4977	98.9335	115.624	28.0541	13.5774	3.7122	14.819	54.0738	25.2495	20.743	33.9967	4.41135
YJZ735YV6N	28.577	18.7779	131.554	61.1643	42.994	20.6661	57.9978	269.013	384.492	218.487	58.386	0.714795	27.671	96.7075	137.51	4.60642	137.085	12.1604
TRDTKG2JPN	69.6556	34.9622	61.8217	27.7101	15.828	14.1161	19.6505	193.709	30.3776	27.1455	12.6472	0.885186	64.4978	16.3253	18.1413	4.7556	18.4716	7.30113
5TTRB42FHP	43.0532	32.8808	113.576	63.2131	35.2646	18.0734	41.7698	157.355	263.372	94.8113	23.1704	1.78041	27.6247	38.9535	61.921	2.79069	82.1971	5.29847
BTSGMDVXUL	10.7498	12.106	33.3698	20.9301	8.4561	2.91119	12.896	60.2255	133.251	45.4389	7.36221	0.695522	12.6122	13.115	20.4595	1.99028	24.2033	6.30644
4DP97Q9WME	47.394	32.2371	183.23	61.876	56.8263	37.406	56.5272	564.487	1054.78	174.121	63.0036	0	37.6503	99.7754	149.738	6.20808	161.241	9.86554
58VZZ99YSF	50.3214	31.8438	122.066	44.5693	42.1366	23.2819	56.8517	97.1285	220.272	189.56	44.9756	2.95798	41.5581	76.6716	105.213	8.38461	158.653	42.2735
VLCD5NJLL8	57.4748	50.3454	90.2935	58.4251	34.6867	24.9496	33.5693	444.15	870.664	288.67	44.4508	0	65.2075	84.1891	134.258	9.81525	218.306	1.57149
RCCDCCMACT	121.149	55.0305	227.046	95.1855	45.9489	29.7042	50.6372	627.25	1160.38	238.332	54.6752	4.60169	87.2796	93.8848	147.146	13.6907	160.553	20.0955
5XRJHMM8JT	52.594	29.7707	0	25.5154	39.5075	34.0997	18.9822	560.403	1690.04	108.483	34.3466	1.65151	140.248	0	116.132	12.0219	96.8932	4.33958
ALVRZRQJMY	282.537	34.7178	85.6768	49.3084	25.8606	14.4874	30.1518	35.1124	38.752	31.4034	19.5854	0.613993	40.2542	15.771	25.8884	0	25.9883	1.45488
JGTQHR8K6B	31.4813	28.5468	138.643	57.6305	34.6508	8.60076	33.5261	155.416	211.704	74.4233	20.8457	0	26.7528	20.0696	26.5273	3.09589	47.1033	11.232
XCE6VR4YNB	36.7876	31.4771	98.3523	37.6051	27.4074	15.025	47.5859	42.2862	90.8197	37.1664	18.7352	1.45813	30.4727	22.427	26.4387	11.5009	28.0476	10.7465
WURY9HLSZY	47.1784	33.8351	292.286	91.6144	87.9264	46.823	143.788	345.404	468.654	239.81	108.266	3.914	28.2171	141.304	225.442	11.4594	219.884	12.3004
NFZRAJSMFH	30.2447	21.7115	56.6379	29.8778	14.6056	11.1598	14.2982	269.085	518.044	92.5153	24.3863	0	16.9711	23.3983	33.5794	2.4326	58.2468	5.41373
XV5QEVZCS9	34.6025	25.0985	63.6038	26.4619	14.7485	4.80234	21.2361	115.604	213.226	55.5735	0	0.573373	30.8311	19.7509	32.9603	5.40759	38.7256	6.16376
BWLUAYP5KM	119.093	34.3682	92.7713	53.8325	29.1249	10.9015	40.9609	26.681	41.8687	52.5129	20.2811	0.981945	34.0904	21.6267	29.5209	2.58779	41.1717	11.0519
S97YZDVDKN	312.345	227.88	639.204	279.073	177.472	71.7717	201.206	302.516	330.191	345.996	168.122	5.19583	148.563	161.499	288.517	11.7311	310.416	0
STNTD3DWLP	383.676	313.897	811.228	178.181	322.182	146.93	212.022	967.015	1845.6	732.177	434.381	16.448	332.56	565.61	987.606	14.0262	800.151	9.24863
F82YQB5LQQ	26.8693	99.2432	58.6026	41.6047	20.8822	64.77	158.008	246.444	48.6081	36.5072	2.96048	22.3482	63.9513	68.0304	8.84342	60.7215	46.6111	3.88242
U6U368JQTG	53.3903	32.5381	81.9765	48.5304	25.3939	10.0016	22.3351	31.8026	26.9995	44.8715	17.5937	1.1472	30.4005	20.2746	21.6891	0	32.5129	8.28443
BEB4QCRAPZ	81.9068	67.1252	236.082	83.3306	75.081	45.0225	78.4984	524.737	948.227	248.225	77.2571	0	70.4803	109.783	170.65	0	220.071	16.0493
KZCUTKDGAX	27.115	24.5866	51.749	28.5374	15.8847	15.1359	20.4899	58.0408	100.358	39.3199	20.6824	0.850856	67.377	21.7579	34.6736	6.80134	34.7845	4.46329
93P5BSJ44M	44.8837	21.6091	58.2264	38.019	16.1789	10.4862	16.3791	53.1515	90.7165	39.5237	19.8742	0	16.627	21.301	24.3886	1.82239	32.3117	3.47632
NQ3Y7UTU3M	81.3233	56.2561	118.576	44.1523	31.24	15.192	48.4655	49.0483	46.9714	39.4178	27.2224	0.855313	34.5931	22.9968	36.1433	18.126	30.2703	4.25919
DP8C5C8BFM	22.9521	34.7122	79.1264	43.5067	16.1911	6.8943	21.4158	37.1035	19.7123	14.5197	11.3366	0	13.2845	6.24857	9.38085	3.09145	8.04513	0.81925
QMFX7GJZX8	40.1829	15.2384	49.1213	23.0449	15.5949	18.3658	16.8902	163.95	399.614	79.4747	69.1695	0	19.8286	40.203	60.1934	6.8001	72.1649	7.43497
CGCLB9F6DF	42.5169	23.2077	46.7903	32.9964	13.8278	3.23753	16.4945	22.6597	20.2692	21.7825	8.78251	0	21.1715	11.8123	12.8896	0.685964	14.5674	13.6746
ZFU674CP6V	33.9801	32.6931	143.442	36.6267	48.8207	31.2576	49.5358	215.257	300.885	125.001	49.4829	1.83246	21.655	48.8902	78.7327	16.459	83.7164	6.00407
XZR6F42LS5	197.256	190.981	585.677	164.357	169.428	81.3007	215.237	295.891	374.267	223.15	142.886	12.2508	64.3452	151.069	287.804	16.8769	239.31	3.78316
5H5USWE6GQ	8.12945	5.63003	64.6197	41.4787	9.96116	5.56536	19.5687	111.046	7.16083	3.75512	7.50401	1.62208	5.21448	4.30425	10.9511	7.08126	2.82072	6.88973
NYRFYND5Z5	79.8971	53.7558	281.105	76.0113	97.8063	44.0162	62.857	722.875	1229.99	273.585	129.791	0.62864	83.1472	167.126	298.679	2.67417	253.996	11.6793
MHQ4LUJYH7	16.0075	8.89838	24.9773	21.831	7.47755	3.7675	8.65042	13.2324	10.4494	4.89812	4.9729	0	13.1863	1.68815	3.3156	0	2.88122	0.537888
SM6PTHFXV9	30.5006	30.4879	70.1398	39.0291	22.6398	5.58611	18.1025	242.004	630.04	91.8439	18.4643	1.56072	27.0139	28.8822	39.9149	0.393564	72.8226	8.64096
EHS5FVTZNK	18.7957	18.6735	62.4582	38.9539	22.2314	11.4156	22.1781	147.103	290.346	92.7634	20.6233	0.434029	20.7527	28.618	40.8979	3.49182	65.6946	10.1893
XWALWQCKYH	4.02059	11.379	69.6765	51.6296	13.8029	4.76714	22.5524	11.1797	3.51323	4.91537	8.18097	0	8.84269	4.78849	6.37241	0	4.0721	0
JYB253SLJN	24.394	23.0108	123.518	39.4033	46.9973	24.7059	43.3169	307.89	525.354	209.65	59.4789	0.657961	27.8626	64.3466	102.986	4.19598	137.747	15.7981
PK8VDZ9PNC	44.424	38.3986	172.062	73.9142	44.7189	23.0731	58.4861	187.186	463.155	92.4581	32.8933	0	37.3579	37.8467	54.3056	5.97053	72.6771	10.8335
ANGZZWJQCQ	67.6499	47.856	102.417	43.1184	32.4937	28.4118	37.4362	101.381	260.342	98.4983	42.4434	0	84.3256	69.8187	116.784	8.60429	104.583	9.62302
CGMYPM48XN	54.4513	53.2366	138.625	137.564	40.242	20.0624	50.9015	242.294	506.911	83.8185	30.8294	0	42.1122	31.6006	53.6136	0	65.2692	8.98849
XZKF2DEDCK	31.7031	30.8137	101.902	53.056	53.1038	30.3573	38.2814	282.446	544.041	157.817	54.4533	0	52.5165	73.8338	128.387	4.39251	148.506	0.648176
N8P9WVDR4L	176.559	182.635	847.816	468.294	262.093	150.849	319.382	294.979	610.619	298.893	242.325	17.2913	265.898	273.713	492.767	8.22322	361.651	47.5128
P38ASU5NX5	95.2814	65.1537	150.332	91.0685	36.3345	20.0243	65.8054	52.5212	104.368	70.2278	42.3858	1.71772	51.4297	32.9458	45.3531	4.23116	56.7237	12.637
F7AMPF5U9P	25.3425	16.8782	69.2399	30.1316	18.5769	18.5657	23.1159	225.64	412.949	121.205	23.3776	0	23.3747	48.9425	69.9846	9.0244	100.411	8.37523
65X5JEHH7G	46.0446	30.9622	189.649	132.865	61.6857	31.7412	76.2354	244.891	355.006	224.703	75.3397	0.764264	28.8114	108.896	172.92	7.52133	185.103	10.4755
X594DXZZC2	291.754	15.7041	30.1086	31.0779	12.1074	6.09035	18.3077	37.7634	69.5669	22.6167	5.98642	1.52439	12.3888	16.713	7.84222	9.37427	16.2468	41.4474
A8U7GSGV2A	17.0039	12.1167	43.95	24.5512	9.86211	2.84086	19.8591	45.9052	9.63228	6.66414	5.25644	0.797885	7.944	10.0483	5.15504	0.718097	4.01399	2.91726
RNV85BB5V8	15.5138	24.232	56.6732	47.0424	14.075	4.53809	17.2187	22.438	19.7856	13.352	8.72892	0	11.9592	7.91323	9.65295	0	8.6934	0
5R5JH5YFUB	43.5353	23.7983	86.017	38.126	27.5483	27.331	37.769	210.693	428.136	67.0665	29.3337	0	41.4426	39.1102	61.3741	4.45618	55.3482	7.27362
HP5VTKLQSZ	36.7508	22.778	0	31.1652	38.9222	25.0208	32.7903	633.713	1233.62	141.047	44.8058	0	72.4531	67.866	103.55	4.58852	124.883	5.62093
4SHK98JJNR	33.8806	43.0461	96.0368	49.8008	26.3037	10.5049	37.21	65.3393	65.5842	38.9888	15.0087	0.751895	16.6191	47.2802	18.7791	51.4446	20.4447	7.003
3TYLETV6U7	239.885	131.919	638.297	148.12	256.245	155.326	295.411	435.764	491.064	468.827	336.792	8.55008	115.811	390.896	652.201	19.0839	548.32	6.89592
L83REFZRPV	12.1671	13.0911	35.4293	27.8431	9.39823	2.73134	14.5159	12.6685	18.5678	12.5278	6.00692	0.303737	11.6116	5.82521	9.37449	0	8.07713	4.0491
L9T2CV2PH9	17.854	16.0802	57.432	39.0294	15.2329	10.5612	19.4696	159.529	414.185	53.3483	10.8189	0	26.019	13.6936	15.6757	3.16746	28.058	14.7762
PYZ7QVMPVU	64.5528	36.4419	206.253	81.3903	74.6355	50.596	74.6638	529.659	1440.91	184.829	73.6117	0	94.3174	87.7348	168.855	0	154.555	18.9312
SQH7QS5EDG	107.954	79.212	115.642	74.1359	36.4174	17.2352	48.009	72.4274	207.598	127.036	42.072	0	107.554	64.6166	109.238	3.83097	122.832	45.2157
HCWE34KZD8	46.3001	29.5245	189.91	68.7152	59.6177	42.3591	58.8752	534.003	737.179	215.814	65.275	0	46.5314	94.1229	143.719	3.02427	160.253	6.95613
QMYLYRFC7G	81.2127	62.9129	266.411	81.8718	79.4342	40.6282	70.242	340.954	464.88	198.331	80.462	0	67.488	114.895	209.519	2.99547	199.04	4.60212
U39XPDDCNQ	44.2603	38.8205	197.576	72.4533	50.1685	21.9725	71.3842	107.779	143.075	86.3972	35.1057	0.936118	14.111	39.3701	60.9459	3.16519	70.2794	2.70769
P5ARZDKWVP	50.0754	30.1581	139.132	37.1641	52.8707	34.898	46.4441	223.189	323.748	212.333	76.1346	2.18391	34.5326	127.161	234.399	8.40292	211.47	2.32477
UVEAHSL533	72.0418	41.0318	195.62	67.8721	74.9061	27.0678	47.1171	606.908	1029.21	317.28	97.8078	0.332694	49.5935	145.4	235.251	3.24066	240.18	14.0509
XADLZLDDWC	39.3489	25.7754	177.006	44.7074	67.1675	30.1637	68.268	164.232	253.061	121.798	75.2401	0	36.1207	73.4239	125.948	0.297656	104.909	10.1226
L374R8DKUL	76.8873	43.9214	188.839	75.4892	54.7231	23.9433	56.5176	254.657	427.301	179.503	58.0059	2.92221	57.2728	85.0345	150.472	3.93956	159.018	13.6197
4RNE6H3SN7	21.3072	7.73032	55.307	44.6186	10.4584	2.39145	18.6326	12.8333	13.2062	4.6845	6.1217	1.44766	76.5146	5.6073	3.94114	1.51932	549.057	11.2645
NRBBKQQK7R	7.74578	12.4647	60.8855	45.1551	14.4752	7.9576	20.7161	93.8162	200.74	31.1539	9.61762	2.31761	6.94459	14.6804	15.6843	6.17719	22.3441	4.56577
PKUM58E6KP	26.3609	25.2524	114.498	41.9145	36.1508	18.0666	36.0798	288.186	517.547	128.44	38	0.671674	31.7816	51.1286	77.8677	2.06971	98.2515	11.8674
3CK74T26TD	125.842	103.06	448.302	154.621	130.206	62.5564	199.018	284.741	328.939	310.051	160.008	8.93805	49.2354	192.368	329.039	18.6685	307.161	4.56285
54KYR2U9FT	33.8015	50.0144	61.7035	27.8899	15.3999	3.64407	14.7578	24.5119	22.3356	20.8408	10.464	0	0	10.3389	16.8461	0	14.9819	4.85342
HZCBR6ZXHW	48.277	56.3122	150.437	62.8153	29.445	18.2858	44.0598	127.802	123.683	68.5683	19.5898	0	43.1813	28.951	33.8066	3.85067	49.5627	19.4417
QPXN6JMXR5	34.0125	37.6613	90.232	45.6953	23.0292	12.8118	33.4972	52.9473	65.8472	25.5846	18.6723	0	14.0685	17.1295	27.3438	4.78861	23.7776	2.39261
F3WANMRYR2	82.1968	93.9448	511.943	135.191	164.432	93.9582	189.457	912.141	1157.97	366.156	204.445	6.34846	62.7958	246.396	383.817	22.3547	366.091	7.63017
DFM5LWN4DQ	21.9836	33.5165	93.1943	58.232	24.7159	12.7302	31.773	89.6395	175.605	54.89	17.3258	0.733829	23.3859	17.6892	24.5268	0	41.5875	7.91011
65RZZ8BUAF	23.4833	27.0832	38.4279	36.691	21.447	5.26934	21.2464	66.561	149.375	50.5161	12.4978	3.97229	30.1127	0	20.1675	4.0713	28.3833	1.1661
XG6KQCRVFX	282.94	180.36	614.342	145.276	212.494	125.594	245.607	1293.09	1411.34	680.874	318.168	12.0991	172.351	487.845	812.541	43.8098	769.027	8.99873
BBTEZ4RFVD	9.648	11.2429	52.6693	35.7643	15.6629	9.31287	15.9558	82.4333	121.848	27.2536	9.52755	0	4.65281	12.9296	13.4128	2.63189	16.8006	5.09004
6KW32RYZBN	34.5236	56.2883	93.1665	63.3894	23.0466	8.99278	20.4337	25.9768	23.5868	23.4548	11.9481	1.48546	28.6352	11.5217	15.807	0	16.8398	4.8899
E9DK28ZW3Y	10.1778	11.8563	88.4967	39.6988	24.9684	9.8149	36.6961	60.4142	96.2439	44.8158	16.7725	1.66731	6.01953	22.9643	29.3837	4.21047	36.3301	3.16042
ZW6TJUZJ4E	37.6665	24.8867	171.336	75.3986	60.6944	30.2199	60.5953	118.762	236.743	100.684	42.8424	0	33.0972	48.9606	72.2935	3.36543	94.9324	8.43307
7MJBLZ32C2	103.679	57.6276	348.748	101.805	149.887	84.3449	121.648	1082.53	2025.78	306.354	158.486	5.29598	119.397	174.977	321.454	10.9387	276.955	11.1861
TKG6XL4NRA	97.8265	87.9019	244.329	147.229	49.3554	25.662	84.2133	57.5248	48.5909	51.7875	35.1421	0	44.1756	31.1319	45.0004	2.90324	37.4977	7.04975
C6A4J9LNFQ	24.1629	10.3083	52.2575	34.7596	12.4415	7.64522	16.9858	44.1638	62.6807	20.7147	9.29546	0.818131	9.01524	10.5225	11.8584	2.33842	12.8493	4.08019
TY9LRY3DBL	52.6997	31.7295	96.7473	49.3278	33.3487	16.5928	32.8428	207.781	486.646	109.489	27.9246	0.850208	42.3361	39.758	64.2362	2.38611	111.129	10.4822
9XPLPDWKR3	9.05975	12.5127	44.1095	42.1887	9.33312	2.25524	16.6134	9.67845	7.0521	5.25222	3.91553	1.02697	5.27226	9.11686	4.60072	0.460399	2.95541	1.45967
CSNA82F8AH	15.6666	17.4001	53.6753	37.6932	15.7345	7.25889	21.6033	51.3837	54.5815	18.3662	13.0143	0.369444	14.9343	11.0617	16.6311	0	13.1078	5.72173
PHATPDVQTE	32.5022	22.715	144.632	56.7259	60.9541	28.6265	33.7511	827.157	1180.74	225.042	98.7319	0.85402	44.3697	148.552	251.423	2.04779	212.702	15.7378
7688VMFZHB	23.2206	17.6648	37.2347	25.4199	21.9102	3.11742	0	17.7672	26.0072	0	13.2633	2.60503	7.04393	46.6566	8.00329	10.3645	6.83274	3.32629
QMK3NHCD7U	123.217	53.4132	56.0772	30.4792	12.4589	6.62001	17.9647	25.3843	38.8509	26.044	11.035	0.654047	23.47	14.1266	17.7826	8.9705	19.8258	3.7847
W7FS9HJ8TT	10.7949	9.82964	44.2087	32.475	13.6686	9.332	9.06806	170.976	392.497	62.9184	12.1845	2.79957	24.0574	21.0532	26.4553	3.84814	46.4714	9.46405
SCDF7CARHQ	140.217	92.6655	236.692	125.373	49.9244	16.8197	72.3131	84.8309	161.331	98.2238	34.3368	1.25287	124.836	52.6568	55.7411	3.18301	67.7878	20.9433
QFV8QUNYNL	72.564	16.9453	62.3371	43.2128	20.9428	11.4218	24.6694	36.9213	44.7122	22.6154	19.8994	0	24.8512	10.4134	18.3508	2.69178	15.9207	1.35168
V6L987T8RC	36.1019	29.2403	213.787	101.751	55.6652	32.1224	65.889	231.206	435.305	81.7872	42.2219	3.04398	34.868	41.079	63.6978	3.94827	68.5272	18.4596
HUGEY54CTB	50.2509	44.6791	128.954	75.7234	41.5378	24.3036	43.5679	245.118	496.227	94.3491	32.6159	0	44.5169	31.9592	57.7452	7.07938	77.2435	1.13297
XFGWS8YG8U	20.5723	22.7446	94.5995	36.9736	32.1874	27.1831	29.6408	279.68	527.279	112.893	38.6373	0	18.1742	49.6298	79.9498	11.8359	91.6662	8.07069
SDXN6RBRM4	101.693	116.854	281.394	79.8298	73.75	31.5287	90.3022	79.2532	64.8516	75.0733	50.4116	1.47308	41.2529	41.0146	57.4083	11.1487	54.3477	13.3391
JUNU7BG9WK	4.13309	7.13496	24.6298	29.1471	4.51281	1.33837	7.071	5.95433	2.92915	4.11183	2.20985	1.22737	25.2367	4.66619	3.61053	1.05674	1.64245	1.66573
SAWYGC898G	34.7346	42.9763	105.694	59.9471	27.9955	8.66319	35.6905	22.0616	18.6806	28.6473	17.6932	0.687801	20.0562	14.6177	19.8999	0	20.3377	2.51163
8TPQHGNUEY	20.2068	29.3325	45.7792	130.92	15.634	5.83314	17.2101	14.6533	10.4471	10.81	8.9251	0	9.97164	11.2071	14.003	1.31247	11.4192	0.898786
4LZNNDVBLS	128.884	89.2789	315.257	82.9389	123.178	67.7754	126.641	278.938	258.415	266.531	130.808	3.97474	50.5008	145.737	256.742	17.5762	261.845	4.52012
YHQG68Z538	48.6648	24.1011	110.511	47.4354	42.684	20.236	33.713	225.248	463.719	156.349	52.6382	1.5901	57.1683	71.7727	123.537	2.63885	134.294	12.831
UNV6G93ZGH	60.0447	26.7012	66.8422	36.2445	19.8024	13.6053	23.919	35.1237	47.7401	35.1743	13.8449	0.594978	81.178	18.6285	23.0151	3.70506	27.6083	14.5992
94S4X4CC85	65.7969	36.2355	85.3042	47.6426	26.9924	7.19665	24.1963	41.4327	96.0589	51.539	18.5821	0	47.9921	22.4848	28.3411	0	43.4746	21.5519
F4DMMLUW8M	70.3422	53.8196	205.212	57.6942	70.7257	32.1199	43.4483	564.655	1127.94	227.423	89.0767	2.93246	77.0564	128.247	220.355	3.20486	228.029	9.34364
BZDFRKKSSS	121.227	120.773	491.601	269.237	117.008	51.5698	184.859	133.824	135.964	102.282	83.504	4.95455	39.22	69.7696	119.177	5.34284	93.9199	2.14095
AE4YBKER8A	18.6395	28.1516	54.1727	38.1294	13.6683	5.09237	24.6829	23.5896	29.5816	19.1855	9.5916	1.82331	9.21813	10.4657	17.4442	5.98879	17.0011	2.42093
EJLY3FX6TW	26.1864	24.8563	85.4287	52.1357	28.4779	17.1284	24.823	242.205	455.786	77.2418	25.9657	0	34.1887	27.3648	43.1472	0	73.9807	1.73759
2XM6GRBGMV	31.7502	32.4444	256.772	182.369	53.7451	34.0705	92.1249	195.809	294.665	56.4622	40.1628	1.82795	28.2827	35.2724	45.9698	2.21236	39.4345	10.138
PFNFRJZGLA	36.4598	37.3949	169.588	46.8072	54.5695	24.8201	53.043	213.396	389.887	132.649	54.6002	1.15066	29.0398	66.5395	114.077	3.58105	115.833	9.95835
7ZTDPKN9SG	185.565	118.753	483.344	113.38	138.274	86.5366	126.609	812.639	1345.51	342.669	168.494	4.09834	188.828	220.401	407.731	5.00673	352.936	21.1674
NXDBUA26RR	44.6996	53.304	254.35	109.009	70.0556	30.5875	74.7663	202.972	344.652	115.296	59.7374	6.83766	27.4422	58.8229	92.8212	21.2174	105.571	5.39915
68DXTWPAF6	55.3585	27.5203	103.792	43.5782	39.5485	40.6566	47.8463	185.771	406.201	109.081	47.4829	2.36078	35.7414	52.5344	95.203	5.41343	95.01	12.1737
9YEX27SUFU	29.727	34.7265	72.3883	31.6271	24.27	18.735	26.6552	235.525	445.754	76.0583	28.4225	0	19.1621	35.9681	59.3669	6.99861	63.2961	7.89201
CA88SRUKUA	26.3699	29.9419	147.617	81.2255	50.3973	19.284	45.3459	322.206	661.219	90.3601	40.4349	0.948485	42.7493	43.1971	70.0534	0	86.0632	12.3498
VBWHC2TJEX	39.5026	34.6314	122.583	56.433	46.8942	21.9979	39.5886	142.516	271.642	133.499	45.0526	0.550555	35.9854	56.6032	94.2156	2.61203	124.184	7.34127
63ZKJXWUCW	36.3643	33.5115	90.9459	23.6424	26.35	15.7446	27.2949	95.669	100.841	48.8488	27.0961	1.18767	23.4094	26.3188	38.5386	9.5412	38.9051	10.323
L9AJKCCVUH	72.4831	43.2848	149.367	78.424	46.1916	20.4323	48.2705	449.185	745.634	140.02	38.008	1.07741	62.7723	49.582	76.5605	3.84384	119.875	12.6733
DWYYQN4DFP	376.788	264.091	598.019	124.407	203.692	107.918	117.233	938.514	1514.14	915.882	305.292	20.5585	262.558	485.761	884.352	23.4282	831.289	12.3114
RY5APKQPWC	38.3991	20.8277	54.7229	42.7574	15.8875	13.1539	20.0884	31.9175	59.0346	37.3809	9.33867	0.406144	74.2795	17.6819	18.9319	7.75391	26.3658	3.37053
ZWFCAU4GCL	43.9515	23.9884	54.6213	44.1323	18.2566	7.35487	20.4278	50.8559	117.655	48.4976	13.2135	0.754847	31.5393	18.9403	24.6013	0	33.7369	16.885
FE28B64YXA	62.1296	58.8872	219.99	84.5571	54.9861	27.3604	70.3839	198.916	191.865	118.823	48.3907	0	18.5142	53.8676	83.9998	5.73809	93.0398	3.91911
GZN87Z4EFM	237.215	562.807	2644.25	1023.99	628.893	308.345	840.42	680.314	816.412	877.561	547.22	15.5885	288.738	477	762.397	16.3768	756.718	16.5321
DBWRGMWKGA	100.072	61.7104	255.887	66.8154	72.6316	50.5693	90.5361	387.817	462.906	187.848	86.6187	4.2223	85.5776	105.301	191.872	8.94942	194.201	11.5261
DUXPLZP8CZ	30.5397	146.902	45.9368	55.2148	34.5259	48.4192	329.807	444.684	136.979	59.222	1.90599	25.0102	76.0623	108.527	22.4409	122.053	42.4294	11.4141
WT8CJKL7L9	24.0836	19.4723	84.4458	35.8956	24.4678	17.2081	26.3319	87.4446	105.483	76.5458	23.3524	0.948251	9.12882	28.1499	52.6512	9.78393	65.2167	2.77626
68WHB5G3LD	29.364	18.6921	120.585	70.7964	39.0029	18.8656	52.1643	189.297	366.44	80.9493	38.8462	0.671656	21.714	41.4011	67.4075	1.38877	63.949	13.9454
NLZYDST93D	14.1009	16.5306	61.0138	35.9171	15.6061	12.9	23.3236	176.549	395.356	50.7873	13.998	0	15.5892	21.0678	29.4652	5.72152	36.6108	12.703
6G9LGVXXAY	97.428	103.906	283.217	81.4811	100.103	50.8525	99.0172	229.578	256.48	116.24	101.383	0.718071	74.7244	92.2702	138.353	4.91949	117.634	14.4491
W77Z5HEYXU	118.416	94.9595	288.049	72.0284	96.2855	49.3424	95.7016	268.705	358.417	126.928	86.7992	7.26953	39.0666	91.3907	177.592	10.3647	135.396	2.66152
6VJDHDD5BX	84.8753	57.2876	82.4655	47.8555	32.4108	21.7969	49.7639	50.3014	55.1585	87.4249	38.3157	0	37.9825	43.3902	79.2915	27.2374	81.3544	5.31037
GSUK3UB8RE	14.0897	23.0438	126.313	182.359	31.3929	31.5796	45.2521	32.5558	17.1992	11.1479	16.7973	0.981011	15.0473	11.869	13.847	1.23577	10.0924	2.56161
7LMQSNK639	69.315	88.8097	177.085	60.03	42.4627	19.0428	45.0472	137.999	157.753	83.3551	37.4191	0	51.0334	43.1888	72.0416	7.30142	69.1171	7.3556
HMVL4WA36J	76.6376	64.0192	187.863	59.5442	46.5769	21.124	50.4005	270.893	586.591	169.572	43.9013	3.69989	52.8448	53.961	97.41	14.4621	120.854	11.6478
KE8L8P6N9S	17.8873	12.8124	53.9803	28.9059	13.2212	7.42708	29.324	28.6555	31.176	17.608	12.0783	1.14669	11.8937	9.97332	15.3404	8.07804	12.9735	7.04654
UL2HHMTFHH	36.7026	10.1477	33.3426	21.8967	9.04131	3.54126	14.8349	12.8522	12.6193	8.99076	3.74895	0.86992	11.9591	14.9125	4.96555	0	4.20921	4.41944
8ZJWPMHDVE	6.79131	8.09305	36.4315	29.6101	7.52834	3.09058	19.8022	11.1001	4.57299	5.40974	3.47392	1.11207	3.59247	4.68684	2.84779	0	1.87227	2.22148
353M9NXKXU	56.7757	57.6958	462.972	234.839	103.083	62.7262	184.434	143.44	110.622	93.846	81.3628	0	23.9809	59.5307	84.8459	5.73197	72.911	5.07151
PJ2KMKLNDR	24.6031	53.7576	64.6337	47.1509	20.2569	7.07918	19.1528	42.6466	51.8015	24.1671	11.0793	0	22.7049	8.645	11.3324	2.39716	15.169	0.416895
BWD2GS6VZ2	27.2051	25.3226	111.246	53.6752	35.9686	24.9806	37.6597	302.809	798.334	108.593	31.2399	0	39.3797	42.2838	65.3852	2.44079	82.1668	20.0881
5A7HWB5N4H	43.0243	29.8517	176.917	75.6745	46.0628	20.2391	53.1498	377.638	860.138	128.64	49.9718	0.793124	57.8828	65.3314	102.357	2.11203	113.679	24.3534
PE5UUYJJLD	202.185	129.172	66.3678	48.9694	12.85	5.46083	24.4594	28.1532	6.56304	6.9702	7.3588	0.655989	23.6973	3.57224	5.2059	0	3.55287	0.33637
2M53R3F6SB	99.158	91.848	198.093	68.2196	49.1294	30.3304	55.8167	345.403	778.127	200.079	59.5386	9.29235	116.084	86.1211	160.206	21.9968	197.351	12.1729
TY29XHZQRG	135.079	108.272	917.068	319.559	212.957	94.1362	294.335	337.413	193.153	371.458	184.291	2.21587	40.3731	163.715	204.374	0	225.201	2.36616
F7SALV83B3	31.6807	21.2377	58.0807	25.477	18.7502	12.8081	24.8711	39.3898	46.7145	24.9886	18.2514	0.809826	17.9524	23.243	27.5926	4.53575	24.421	5.46807
MYETGZWMWA	7.83515	10.1111	43.7148	31.7365	12.3337	10.1299	15.9049	52.0461	84.2714	28.2109	12.0881	0	10.5941	8.2482	15.6279	0	19.1898	8.2125
3WZZZ6GWAD	19.3499	36.4803	64.7268	33.4963	15.7729	5.75447	20.5769	45.3805	76.3038	23.3198	10.9248	0	15.1108	9.85159	13.1773	0	15.6122	8.50124
GYVSLN7JVX	144.094	57.2032	0	56.326	50.4776	43.4646	23.8583	1054.62	2705.36	258.957	57.2208	0	358.281	0	237.817	6.17683	228.285	7.87364
CC8LSDXPAR	164.306	38.2975	44.0006	39.5443	32.0205	9.08253	21.9749	271.302	16.7976	72.2177	11.8133	7.27062	87.9507	40.939	67.8911	0	69.869	2.89883
PYJHFT93Z7	159.125	197.231	116.096	61.7017	29.6162	12.3927	35.7294	34.028	29.8123	35.7399	18.9309	1.17435	32.66	17.0778	28.1692	0.966973	29.3801	4.04054
L7YQ7QHDDX	65.4488	75.7256	168.607	75.6582	39.1098	14.7801	57.6026	34.7053	37.7233	29.9214	24.1635	1.60568	22.5634	23.7969	35.1769	19.1461	27.1251	1.3411
7S5TJY47TW	61.0374	46.6723	93.527	46.8354	23.1637	7.33379	25.3582	52.8027	62.0142	32.668	20.8586	0	51.4097	18.7796	27.9794	4.57749	25.2854	6.48303
8K7NBYBTDD	244.69	73.4965	106.445	39.9004	31.3512	22.0517	31.2005	16561	103.145	62.6735	30.2006	2.95599	41.8317	41.9051	71.9085	7.39328	54.88	7.38819
DUZU7Z5BSN	59.8387	49.5997	192.528	111.194	65.111	22.2011	65.4979	195.609	168.528	133.036	58.1344	1.6384	33.9263	62.8064	113.027	0	122.071	8.32679
F32NGT2KYD	174.274	200.633	774.939	219.839	161.933	73.3198	188.883	189.856	140.03	173.77	129.292	4.08424	55.2903	101.677	187.917	6.32202	173.076	4.21193
RARVYAGLS7	37.9566	30.0674	107.519	64.9994	32.0988	19.0834	28.5232	192.177	457.814	75.9233	25.7698	2.29118	38.9012	38.0694	58.5734	2.91764	80.5947	15.0637
W7DNJ6GSDN	21.5887	8.67915	29.1358	25.3843	7.65028	2.40232	10.2536	6.7347	4.95951	4.81228	3.87053	2.42219	5.65275	3.78967	3.39261	0.524643	2.36505	1.95291
TJ5QBG2SLE	24.3168	28.9814	65.5827	43.2399	14.0179	6.34545	19.0058	21.8296	31.1853	14.2056	10.3293	0.145109	24.3764	8.91283	9.18922	0	9.16648	8.40762
AFA523H6EM	68.7223	95.91	228.401	68.4091	108.303	54.5331	72.0022	521.058	1182.08	345.483	174.976	3.42004	115.058	224.898	340.788	5.40824	327.821	12.1942
SJ5RVMB2HU	23.1198	10.4272	43.7678	26.3945	13.7765	8.36016	14.9657	190.851	382.62	55.2412	14.2867	0.437227	12.1726	17.9228	26.0639	0	34.571	10.535
8Z944ARV4W	30.8343	29.9211	159.815	45.4344	54.4993	49.5964	42.1645	551.591	1252.08	258.166	100.454	2.28691	30.1257	156.767	263.563	4.98799	238.241	14.8135
U3492HULKR	224.906	105.516	215.985	57.0696	105.611	85.4176	77.8537	496.138	777.546	166.223	117.909	1.4211	193.389	135.391	237.01	7.78122	172.711	22.9421
KYUF77ADMC	40.0724	46.0328	81.9533	56.7131	19.8917	8.58547	27.3999	37.0131	29.1389	30.9874	13.8011	0	24.3076	14.8139	17.0098	0	18.3889	9.81854
VXQJD7QZGX	35.5082	24.4807	140.775	69.5877	39.6064	22.4911	51.3765	249.59	545.304	128.223	47.8756	3.4172	42.2364	58.14	95.8417	3.40796	105.311	12.0107
4JZCXPVPRT	7.33908	12.1884	32.7655	23.5464	5.94432	3.00615	9.54311	22.0278	42.7058	16.4783	4.20839	0	4.63263	6.18821	8.05271	1.76593	9.63827	2.54053
DRFUBKG5TE	85.9347	129.108	381.849	122.779	99.8964	58.9279	151.871	191.145	211.235	106.513	90.3707	5.99549	65.6399	85.1175	167.172	13.5887	108.919	7.37513
6TBX5PMGRW	59.8277	54.0372	72.4225	37.1986	23.1677	9.97328	24.4676	33.228	30.8298	74.7719	22.0066	0	25.5156	24.3498	38.9711	10.7593	61.3546	0.581084
RDYEZA9ZLP	31.6977	20.5378	66.1056	33.1404	22.5243	11.5709	28.0064	96.7955	111.088	106.503	31.3463	1.42682	14.9481	43.8431	68.852	11.5768	87.6819	4.05005
PQGWAJDNQF	30.6321	22.6743	91.9427	53.0089	28.2474	16.6126	34.7538	115.216	190.801	52.9726	24.0424	0	14.0335	22.4564	34.5101	3.95891	41.0147	7.51874
XAVA8DL2UW	21.6096	12.6512	58.9893	37.5871	19.5861	9.93497	18.8328	90.2992	199.853	37.2731	16.3211	0	24.7233	16.4238	25.9835	4.98787	31.7517	1.30466
WPMQJEQV9U	76.3267	46.1133	89.5168	36.4418	26.0775	15.1952	63.379	27.5837	35.7398	37.5034	28.2865	1.07949	42.8377	29.6104	38.3309	3.83941	34.2151	6.22044
G93JZ8A3FY	19.2292	40.3355	186.231	54.9069	45.0028	31.5906	69.5321	143.931	218.8	76.8981	36.7221	0	25.2732	31.6271	40.5686	2.7224	51.9545	5.99913
MEHXRMDQR8	50.1647	57.5394	92.3209	60.7422	28.746	9.21306	32.3791	93.5735	110.959	48.7691	22.6603	0.320004	18.5484	23.9831	32.5917	0	32.1091	10.0696
UN5YSNDWBR	40.0537	43.0376	244.527	82.5101	63.881	42.0241	86.7636	166.964	236.695	148.718	77.4319	0.6935	35.8574	94.3121	144.633	7.03842	139.19	4.01055
CDV62WEYNS	29.7864	31.539	104.028	37.1285	35.2463	18.5602	48.821	95.2167	147.252	39.8068	31.044	2.45747	16.5957	27.2666	42.0181	8.30145	32.7328	4.56445
57YKWJNMLF	30.3854	48.813	108.468	58.283	23.4312	9.89993	34.7304	21.1235	11.2417	23.4542	12.0578	1.86592	15.2047	12.106	13.4107	28.044	12.8961	8.5045
QPPTYS6F9Y	33.4221	20.082	98.1951	60.4249	31.1485	21.809	32.4989	152.622	301.997	71.8149	26.4523	3.46406	26.4571	34.8169	57.5085	3.2458	61.2431	14.8364
CFALX7KBPX	31.7068	35.5978	153.706	59.4866	61.8542	29.8744	64.4951	178.88	242.741	98.7755	66.9387	2.68945	20.0258	74.7909	127.835	15.9973	97.7076	4.39778
JWPSZK4GNY	7.59912	8.78957	38.8382	24.6617	11.0962	6.88419	19.0774	32.2916	64.444	16.2702	5.61564	1.16735	5.40351	10.6929	10.471	17.3362	15.3372	3.98567
67W7JUUTLV	71.0228	82.0963	305.987	140.068	79.5271	28.4482	80.0692	270.327	348.082	149.129	59.7984	2.18159	50.3761	59.8869	93.265	1.49544	118.365	7.57372
YATG8Z25YE	48.7681	39.6562	221.724	75.0468	96.9555	42.4825	108.864	235.548	246.034	229.111	115.832	2.47236	41.202	156.67	294.256	4.70272	259.148	6.02952
RBMPJUH7AP	22.1736	20.0996	46.2402	29.1558	12.0771	13.4073	15.9553	128.986	278.324	34.8159	9.56641	1.67352	0	15.3951	21.9916	3.60946	24.0653	6.90628
38EK2N778T	134.378	86.7037	345.988	84.2706	82.3727	34.947	46.2687	636.901	1124.53	511.61	118.638	2.259	123.246	209.125	355.437	3.65429	421.918	17.7026
PXFU5YQ89F	41.13	32.0602	210.205	58.4591	65.2769	36.074	89.0646	279.294	558.667	181.795	84.3334	3.30476	28.2461	110.125	173.58	14.9266	162.061	6.1738
GGG3T7PVUR	122.641	45.9452	162.611	82.2976	36.339	16.7543	61.6238	50.0788	43.5851	34.6276	21.8939	4.73303	21.9425	51.6774	30.2025	15.8891	31.2314	6.95031
TUADLUKT3K	53.7983	36.8722	139.09	81.2755	37.0503	12.1042	45.2477	143.326	277.195	95.1116	30.211	0	44.8091	34.1436	56.0247	0.960379	82.1662	33.7503
EKY2EM9UXT	12.3385	10.7694	62.6434	26.3045	21.025	10.9253	21.7595	176.986	453.549	103.042	23.6026	3.1107	13.6267	40.0146	67.4863	8.76867	85.9387	5.87625
HSMEP84AFP	85.5782	44.8692	243.791	92.0907	83.4672	40.2412	72.085	628.473	1018.75	191.552	92.6194	0.850841	89.0123	123.628	229.53	0.713036	210.898	11.6131
362VEM7LVH	93.8684	80.4334	408.288	159.199	116.512	55.8507	110.571	475.753	703.597	238.587	90.5674	3.0955	118.466	96.9575	164.985	2.53687	200.365	4.80257
78RA875L8X	38.1316	52.3748	252.049	60.7301	92.6676	52.7119	103.988	194.917	199.062	169.691	95.9224	3.1999	21.9817	80.4605	149.564	15.4621	146.73	3.10812
SPC3BT4Q9D	28.0885	25.4866	239.366	60.7013	77.3765	54.9798	144.708	207.415	233.699	85.876	99.1598	4.84171	20.7085	87.2702	137.133	11.5055	81.6682	6.08079
LG9SKVZT4D	148.321	19.5308	56.0506	39.7821	13.1902	3.50971	17.0532	28.2661	36.6889	18.1161	7.10131	0.990643	9.96552	7.01649	8.36267	6.60806	10.3538	7.26166
2VFTFMMW89	23.2706	32.4735	188.074	77.1759	50.6932	25.6045	76.6544	148.961	168.343	81.4561	48.1927	2.71813	17.7797	49.7854	78.9203	10.9264	73.0118	3.64121
7MNNBGKDE7	106.303	66.3781	126.698	49.2846	32.2465	19.2553	46.1855	43.5125	53.1611	42.1473	23.6281	0	21.8572	22.7535	31.9528	5.50718	32.3608	8.24152
5TH5ZM6EF9	48.09	62.4806	284.665	120.652	73.4847	26.1681	72.3671	321.583	547.23	198.635	60.1984	0	49.857	75.011	120.552	2.15322	167.188	8.23425
TD7P4Z9K2U	26.5903	14.1603	70.6905	36.4757	24.4731	15.9752	28.0463	129.847	162.921	56.8169	24.6869	0	10.4989	28.7165	47.3591	7.80963	52.1083	9.36489
V85PFL3YPP	47.8916	35.4765	100.855	32.0835	21.856	13.584	73.8718	31.9544	40.3744	21.8516	15.4326	1.11048	20.1589	21.5923	20.0436	1.75989	16.5837	7.82549
SGLVQ8T9Z9	83.3058	141.094	365.711	183.378	103.886	42.6024	112.135	176.868	102.598	102.537	73.1554	4.33236	70.1272	63.4192	95.9425	1.82653	92.8386	1.81421
EAM3EWGPVP	71.6539	9.06649	57.1134	36.455	11.8285	3.59025	18.6449	15.1835	6.59445	5.49308	5.72477	0	6.65309	3.37577	4.19776	0.412913	2.80901	0
ED3V42WVXL	39.4051	23.54	124.096	49.1486	35.2469	14.4653	28.2639	300.653	705.394	127.351	37.568	1.16317	48.6059	52.1212	89.584	1.68868	103.464	19.3544
33ZYBM3AUR	31.0546	22.3682	84.7527	55.3872	28.3038	11.7671	41.0352	6.15624	2.22496	65.2524	25.4197	2.17322	20.6804	23.9146	43.7794	1.06004	56.5515	0
R2SCUVAA7Y	26.0567	19.4579	104.916	35.8728	29.8596	8.35742	23.7458	392.458	656.14	128.865	28.9345	0	30.4928	35.6672	44.5506	0	70.0543	19.7696
EVTXJXUTUE	86.4718	104.068	226.547	99.558	87.4191	37.3428	65.6557	405.437	765.014	206.533	112.339	15.8966	100.581	161.386	257.704	5.15811	226.497	8.04913
9SVDC8JT6G	80.5121	38.593	119.089	73.921	30.4567	17.6515	51.0003	59.5432	61.7389	59.127	26.1087	0	49.8913	22.6947	34.9169	3.68773	45.0234	9.61564
6M568ENXCP	47.8893	35.2251	32.4948	24.4034	8.41172	1.38749	11.3324	21.5248	27.191	21.4563	6.4257	0.270107	69.682	9.6095	14.7833	3.11595	15.5546	6.97592
ANGVFP5V5L	242.715	15.6817	90.7207	55.9576	26.6227	21.5751	37.7531	95.0091	100.109	35.4527	445.232	0.431294	14.5419	22.8487	39.9869	3.54929	33.3184	6.2281
BWLBLM34CR	182.158	155.282	391.359	98.8627	166.312	99.4278	160.291	612.099	1204.02	403.247	239.848	13.9045	269.09	319.043	554.481	8.44418	435.333	16.2131
4N5CAUAFF6	51.0202	27.75	92.9466	27.9182	24.9956	7.03507	21.7065	327.974	584.458	182.749	31.6742	1.0725	39.7334	60.4342	99.807	6.22406	139.732	8.76471
83MWUS32FE	32.0843	32.2552	65.1991	27.9188	15.8577	7.31306	21.1553	36.8595	17.8858	14.6197	11.5497	0	10.7948	6.21595	10.3623	2.30383	8.98744	0.197887
MZVR5R8EA7	34.05	19.2586	107.029	44.2937	34.6384	22.4606	32.4686	417.199	641.415	133.562	50.0976	1.04654	45.8602	69.2011	117.654	2.31665	120.504	14.0445
6MQYA9FX2J	107.028	29.7476	178.759	102.069	42.0644	22.9634	57.8503	65.3281	32.0417	33.8762	34.4573	0	38.7663	24.4603	32.5694	4.71506	23.9759	1.55753
NUTKR9ZHKC	87.8192	169.687	586.786	283.957	208.37	100.275	180.61	707.871	1075.82	314.325	244.455	28.2159	186.479	258.987	468.644	4.17898	390.814	3.11894
7BKA78GXW8	99.1946	103.97	225.983	119.317	50.5452	26.769	76.696	99.5046	106.219	56.8564	50.397	0	63.7781	36.9468	62.1284	11.9244	49.6091	10.2968
FMUQJBQGLV	102.381	44.1788	100.824	51.8156	24.4551	8.9461	36.4364	29.0491	23.3316	19.1545	16.1192	0	32.317	13.5183	18.146	4.35913	14.898	13.3055
MEH97Q3UZG	64.5894	32.1324	80.4761	38.5689	15.9565	3.38574	19.6592	23.6321	33.6716	34.9899	9.14743	0	0	12.5827	13.1342	3.14754	17.3485	12.5194
N2BGR5QVGW	74.1103	45.366	111.2	49.4863	28.2759	12.3209	26.1695	210.979	428.635	96.9531	29.3183	1.07156	78.0554	49.0794	63.7655	5.26362	84.6738	3.86443
23V9SF3S6A	16.275	11.1047	24.2234	18.7316	5.10465	0.968145	8.74259	12.4368	10.9928	18.3269	4.5885	0	50.8703	5.28802	6.8353	0	9.0535	9.77239
W7SXKQP32E	65.6907	46.0219	78.544	40.2614	27.1629	10.744	20.8756	63.2028	203.956	65.0313	19.1762	1.06904	172.701	40.2174	50.7429	5.73433	50.3249	19.4584
NAZLGSNTJK	45.7759	19.9859	36.9632	23.7358	7.48438	4.80191	10.5252	9.97014	6.10533	10.1989	4.5454	0	7.96452	3.38526	5.21132	0.108561	4.48595	3.87682
UPBQB38HTX	22.7635	47.8661	131.778	62.6606	34.8211	20.1976	41.0213	161.793	198.481	89.0037	65.2443	0	16.3419	38.2496	64.6816	1.80346	78.0903	4.48596
5CR32ZJ6WT	37.0651	30.1397	139.661	66.2466	40.7971	15.7015	38.3346	215.097	399.633	92.5443	26.1258	0.873869	26.7414	24.4297	35.6384	3.3493	60.7085	6.94579
GESC9RPHEB	153.78	71.0906	139.447	49.0354	43.6686	23.3557	76.2937	39.6237	43.6775	41.1919	41.2188	1.36713	39.937	42.2154	61.9498	5.94246	41.6006	5.05693
HL4H9MHZDM	42.4788	23.5003	67.9622	45.2575	13.4903	2.47814	22.1661	15.7124	8.32969	14.2057	6.57916	0.761407	89.9683	7.16805	11.5758	2.03745	6.23929	6.91157
NGXBBKTM22	124.942	84.8682	412.288	139.787	118.953	61.2572	137.832	561.933	876.507	383.721	132.049	2.45171	107.178	179.475	308.883	5.67027	360.755	13.785
TG3WKCE2W9	49.0163	35.5762	82.2102	46.6588	19.805	10.9847	26.5301	29.8377	52.3917	40.9906	14.2168	0	49.3206	20.7439	26.1941	2.82357	30.6651	9.67179
WXHZJHLLKM	107.905	92.7782	334.672	134.802	96.8741	56.3119	118.195	226.502	348.533	159.398	91.206	2.48294	38.5045	98.6538	213.012	5.92114	177.175	2.8557
8KBKAG56TX	135.911	112.23	384.869	103.558	127.067	32.194	97.5731	356.718	551.169	215.283	118.154	3.74918	113.627	128.88	248.573	5.96955	210.414	34.4891
WVNE7CKG9U	52.2727	2.75116	45.6137	39.5581	17.4312	4.62319	68.5072	0	9.93591	22.1175	13.6166	0	17.7832	13.5161	17.5931	0.379937	11.1658	0
BS2J4E436G	94.4877	98.8646	199.955	62.0404	59.9425	32.0602	76.8032	194.602	290.457	139.548	60.2145	3.00099	48.4143	59.3162	102.578	21.6305	110.634	24.8229
DWV6E9VP5A	17.774	14.2926	71.3223	29.7872	22.4744	16.3402	33.365	142.462	291.853	81.2434	30.0995	5.55346	10.0596	45.9456	66.1957	16.1571	74.4019	4.5705
YJDNQSFRCH	96.9432	30.8477	92.5858	42.998	22.2344	19.0394	26.3056	47.8563	68.3023	37.3673	17.2186	0	33.1853	26.6887	31.0275	7.95774	26.908	13.8884
LMN72V6P9F	8.52841	12.2325	44.9478	24.5921	15.0474	5.45769	14.9418	63.2973	119.614	39.8445	13.2442	0.693779	11.1361	15.2366	21.965	0	26.8751	4.56959
7Y6B3DGNUB	28.3074	36.5962	53.678	34.8263	12.683	3.25718	17.8286	16.9717	18.7058	12.2319	6.44496	0	19.4894	7.2853	8.09109	0	8.117	0
7843JMSQF8	62.5263	50.5183	113.649	72.5346	28.688	10.4123	38.1103	129.451	281.448	70.8146	23.4362	0.868348	39.7211	31.0809	48.0957	6.55077	58.9201	10.8977
W6SBESBU57	16.9498	33.3428	146.444	61.8952	35.1115	21.7378	76.8393	69.2341	27.4199	17.8006	27.4818	1.54673	14.9902	19.6955	24.1206	5.92508	13.4159	2.49729
8YDJSBKM9P	19.4824	15.606	43.2827	24.7261	10.3585	6.65228	10.5154	72.8002	191.199	36.2809	8.32579	3.05661	46.9683	17.659	20.0725	4.68452	23.4113	14.2169
L3R9HS48S2	96.4579	87.9249	193.867	56.904	64.2261	31.5624	57.6101	362.197	566.446	321.121	91.7039	2.92233	42.271	138.676	241.534	46.3657	284.221	3.98125
4LDLMRAFY9	18.9737	17.0331	40.0309	25.8207	9.41073	2.67209	12.3937	43.0074	107.444	38.9022	6.61032	1.7921	0	11.3249	16.0685	6.525	23.253	6.79244
ZQVYYWALL8	48.7112	23.8124	187.155	97.3945	56.138	22.6155	64.9961	109.053	211.678	64.1447	40.4032	0	32.1184	33.9	50.3942	0.162065	52.5555	13.8505
E3RY9SVL3E	40.8761	29.6821	62.5874	31.4724	20.2793	11.9986	26.4753	52.0098	86.8157	30.8103	18.7442	1.23779	17.343	22.5795	27.1829	4.0475	26.4425	4.60553
2MVQDV2Y6M	20.6059	11.0769	52.1281	25.6326	15.5171	9.4254	12.1829	258.955	531.51	63.2734	12.7827	0	22.9087	25.9599	34.8517	3.89068	54.9121	8.80108
RAU7HDQDPY	25.2045	26.6278	105.765	49.2039	29.0134	16.8882	31.0537	143.272	286.329	70.4706	24.4106	0	21.203	24.8034	35.2713	0	53.2805	10.0125
E53ULRRG8H	63.9369	51.172	132.777	69.4587	58.7304	31.165	42.2215	653.494	1912.65	239.255	79.3193	2.51888	121.23	153.539	256.672	0	239.196	11.7762
CYZNFSF27S	89.9533	48.1648	85.7625	41.5384	38.5228	17.6496	24.2981	117.196	220.924	96.4022	60.2232	0.359339	58.6639	57.0704	99.7882	4.56072	109.514	19.8346
TTQMRS4RHM	16.5681	14.1784	40.2864	34.4721	11.8273	2.93481	11.6954	14.8079	22.0749	10.7562	6.04754	1.70271	16.7418	5.95335	6.38403	0.274537	7.0351	4.56602
NZL35ZESCX	89.9208	83.411	206.218	123.266	54.2767	22.0604	144.669	209.97	241.58	106.182	51.7205	1.81677	36.4269	65.5615	93.3896	21.0922	92.4471	11.3782
3T3RVVU9NB	281.944	188.864	724.785	191.316	252.27	75.5414	199.418	840.991	1312.56	518.852	379.163	7.19101	280.057	495.038	833.687	6.44534	695.898	0
GEZSRK3VSY	412.78	75.1973	150.179	777.678	43.3391	11.2097	50.8988	87.361	1253.41	96.4693	43.863	3.21352	73.3941	40.1261	66.9627	714.648	83.3404	40.724
ZB6GFJ7RDR	175.272	136.411	669.262	222.968	232.062	99.6061	282.641	364.235	438.879	263.991	211.426	15.9796	68.4806	212.807	431.088	17.6219	307.137	5.59664
U83CNTA2KG	72.7085	120.856	356.274	149.437	149.517	78.7119	106.174	779.028	1516.88	258.37	148.519	23.1403	253.068	201.151	333.45	1.33635	262.334	5.37952
B7NR2FHKSN	249.343	68.9335	194.681	71.511	49.4269	27.813	76.2862	83.5162	126.726	87.6898	48.4039	1.04774	132.418	54.5837	88.5626	4.81225	85.6407	16.362
LQ7VWJYRFS	75.5595	46.2237	90.4083	34.8884	29.621	17.4107	29.9462	162.056	358.159	112.964	27.4737	1.42107	42.6368	44.1207	75.3581	5.6705	98.5844	5.16032
DZYNLUTWGN	15.8142	11.5223	63.1072	66.5428	18.5341	7.80685	26.0458	78.1573	160.953	28.1383	11.9533	1.62117	10.184	15.088	14.3211	7.34929	18.9923	8.39093
CTJTATFBUU	21.6399	19.8867	125.888	51.2329	37.7554	24.8645	51.4111	108.453	118.757	107.044	48.8612	0.243236	11.8431	62.056	117.278	6.74947	104.484	3.08271
4CQCNFS4GX	30.0613	27.0034	92.4151	43.603	33.4089	23.2705	23.9465	364.61	673.203	155.634	47.5894	1.33594	44.5303	80.9829	120.126	13.2024	145.051	5.70785
B9SXRZ3TTM	34.4817	27.4957	194.114	74.7988	53.6793	27.0161	63.0407	515.891	743.826	115.401	48.7454	0.438386	47.4529	66.5438	98.4613	1.96699	110.651	10.4129
7BS722NNMC	15.7889	12.8722	92.1462	66.5794	31.154	14.9364	32.8789	342.483	806.821	135.094	36.6834	0.328775	20.4797	64.0553	92.6851	2.56703	108.437	13.6581
PTYD4SXPWW	40.122	44.492	421.196	246.66	83.5353	51.4989	174.329	117.755	78.7616	49.9786	65.679	0.769497	77.3865	46.7894	65.6143	6.27969	40.5671	3.77056
XQSGY4FUM2	97.7063	41.9497	128.949	63.905	57.65	51.1664	47.6713	276.055	690.435	141.975	90.5017	0	110.586	107.187	187.724	0	126.044	28.9061
65WYNEMDRD	29.952	21.208	164.503	90.9191	50.0329	23.5399	72.4393	163.804	203.408	148.209	52.9314	0.663423	25.9405	73.9334	110.677	3.32366	139.051	7.83992
F9K4MUU6ZN	7.93732	13.4076	41.7647	28.1304	9.48833	5.77203	14.9567	28.6031	60.1009	19.4485	6.51719	1.28302	7.53846	14.788	7.49103	14.6294	10.9685	6.93502
JD8D5UQTHT	130.459	104.214	534.628	228.338	125.459	52.8295	249.341	191.256	1536.75	142.192	123.298	6.98854	86.6624	121.083	191.167	0	131.535	12.8801
SQLXK62435	34.4845	26.4948	179.981	47.7629	74.7973	42.0005	44.5492	678.525	1260.08	202.096	136.588	6.58276	45.6641	205.964	330.107	6.98303	248.38	6.50031
FFX4RRV28Z	24.2471	22.2307	100.124	54.9842	30.3028	19.4669	42.9517	139.618	274.547	96.4714	35.7012	0	21.4569	35.503	57.04	3.46365	81.1021	4.97145
VSCFEAQ7V3	8.84612	21.0709	63.211	51.7175	16.2539	2.38635	17.6131	14.7632	6.711	5.41957	7.0415	0.687769	13.3256	4.27863	4.4603	43.0247	3.58979	6.79276
F6WH89DEB5	17.484	18.1724	60.531	41.4642	19.8001	9.56711	23.4496	123.924	258.962	62.4497	15.9807	3.11882	16.6391	24.6367	31.5285	6.36013	49.5275	5.46288
M44V97Y3D7	6.15774	6.25924	19.8749	23.7276	5.7578	2.61892	7.66316	7.8863	6.56974	3.89005	2.4408	0	17.0008	3.11292	1.99844	0	1.86885	0
P88S5N5N7R	32.6248	34.5432	70.1783	43.4128	19.5102	12.7803	26.7661	51.0329	80.5349	31.674	18.0746	1.93857	30.4616	16.6513	27.7847	0	25.6327	0.919075
C3UXEQ6V42	58.7629	45.9236	132.13	67.8479	37.2171	18.2057	43.1131	293.899	528.133	104.742	29.9984	2.55097	50.9962	38.5963	60.3551	9.93956	102.973	13.6992
PZHTWLCGHL	77.4609	60.1791	260.093	106.049	62.2921	30.4686	94.5458	127.382	122.014	92.6027	51.4432	4.00408	34.6699	60.3273	89.0922	6.65803	89.985	13.0579
2WKLYQ3AVR	74.2294	34.7278	172.724	54.3926	60.4142	35.4198	59.0703	357.652	652.045	208.459	87.4796	2.10807	93.1683	135.71	252.967	5.24894	230.823	12.7968
692Q6EEQAQ	50.8701	34.9238	155.325	66.6109	39.3875	21.4816	55.8796	85.866	98.2094	101.104	39.4541	1.50164	10.9199	45.6771	73.2783	2.79953	91.2117	1.36365
UCYN4UTFLY	22.3527	12.1308	43.2199	29.9015	8.58999	4.12995	0	9.89474	7.57797	6.67558	3.7151	0.92062	9.04507	0	5.33873	5.77533	4.25105	2.93224
ZU3GGCH4HW	15.8141	19.8251	37.0457	30.2581	13.458	4.93305	16.2718	7.68973	2.45584	27.4452	9.62364	0.966278	14.169	11.6103	11.7796	3.478	16.5446	0.234805
EJVSFV3Q8T	278.231	16.8662	57.7515	38.3653	27.726	11.1929	14.3591	48.9247	160.923	42.1014	11.1527	1.85612	37.6809	81.7336	20.1172	0	37.4051	5.34001
N8FB2HTVUW	166.77	93.5133	412.892	144.412	164.75	77.121	155.403	851.445	1279.73	414.18	220.918	2.65571	190.56	302.993	531.841	3.60369	433.186	6.63044
CKJFK82YNR	74.9845	38.6395	70.7349	39.0653	22.5337	14.9093	33.0236	52.4008	61.1955	38.8912	21.048	2.18575	27.2725	17.3935	33.7568	28.7482	30.7588	13.5367
6TXW3X2BJR	226.505	5.06925	28.3689	27.0618	7.47223	1.36527	8.35548	8.44787	3.67193	7.03405	4.03624	0	69.8566	6.17224	3.64597	1.58025	3.36483	7.38699
PERRZPXGC9	525.686	612.595	2077.31	651.524	569.045	224.225	755.371	712.488	691.409	687.652	554.212	18.9913	143.703	500.547	910.007	10.4242	764.228	3.30309
83B758X799	95.1525	77.3846	391.44	117.522	137.553	60.2902	142.016	675.258	1038.87	358.484	158.599	0.428646	79.3234	222.629	369.186	4.45789	339.897	7.21847
NX8TZKMEN8	134.906	123.872	787.917	274.538	222.643	81.2125	292.616	418.757	488.768	258.872	192.577	3.18678	83.7347	171.34	274.76	5.75263	240.337	11.5297
3MQJYFWBBP	142.496	221.268	447.027	207.211	259.036	102.388	219.455	342.012	651.749	544.315	338.15	39.7829	233.146	431.849	781.899	3.21729	649.22	0.720008
X5T6R9YKTJ	30.3529	9.06802	44.0096	39.4254	11.0412	4.92242	20.4774	1.52772	1.47021	7.79796	7.22851	0	11.2906	4.08649	7.10926	0	5.9403	0
8NB2DE2J3L	24.9463	22.7746	112.562	42.236	30.9384	16.9205	38.9764	1823.05	256.512	89.2423	31.1907	2.19931	23.2975	42.6051	57.918	10.5673	81.7264	7.66724
5S5ZFMZY35	135.844	137.129	666.71	248.242	226.56	209.006	320.857	699.199	924.024	267.476	348.296	4.73257	257.482	340.815	474.502	2.95763	336.89	6.32203
Q3GCVBCY6A	33.3877	11.1155	58.4212	46.9451	10.9915	3.99409	19.871	13.9979	6.79838	7.82278	6.73691	0	8.39181	3.20247	4.89232	0	3.6774	0
3MZVCQF67P	76.6329	42.233	131.905	49.487	38.1598	21.7996	36.5088	98.493	158.5	88.6461	40.1012	0	104.401	43.9582	71.8376	5.2428	79.7045	27.5909
L4PCABWXX8	60.2666	40.824	159.784	110.522	47.384	13.3022	51.6256	197.638	424.879	116.738	48.263	0	55.8472	59.9142	101.061	0.814642	125.985	26.7324
HWQXYLNML4	102.053	7.623	33.9728	22.3896	6.65661	4.85441	9.68135	7.12761	4.46784	3.91497	3.14657	0	6.74344	1.24536	2.86659	1.78191	2.15561	3.66243
LQBLKTEC4J	38.3139	31.4157	175.349	85.7124	48.3925	17.9383	51.0865	514.029	979.199	129.581	48.1925	0.675803	37.0991	65.9005	103.102	1.78505	111.532	15.5572
6WA6NLDN5R	65.13	48.9808	301.727	117.413	98.5317	54.3193	151.502	175.501	245.162	219.535	119.408	6.74383	29.4469	146.948	269.599	10.0047	231.291	8.79542
SWRKDRBUVW	38.5292	36.7647	95.4136	76.2079	22.71	12.6175	33.6566	62.0546	97.3574	36.8848	16.7244	0	23.5786	16.6961	22.8586	0	27.8497	0.459078
FS958YBSL7	295.384	228.609	604.337	201.696	290.228	192.827	275.301	830.131	1465.75	549.056	397.7	24.4152	284.748	489.521	942.897	6.00241	652.087	8.53082
QC9345XQ8D	53.4355	40.8336	174.567	65.2054	57.5791	24.3128	58.1673	231.877	382.886	241.994	66.8103	2.59428	36.5345	103.663	181.906	4.72367	213.153	9.43357
AS36V6PA3W	91.0017	59.3574	283.48	146.973	87.4552	30.9562	122.438	193.306	238.261	160.865	86.8024	1.42589	42.5775	100.39	190.134	0	168.91	3.23914
KA2DMEC9E7	57.5799	37.913	207.716	91.8804	64.3192	32.8977	82.6881	254.816	540.718	93.6634	68.5926	0	53.9923	73.4443	132.415	0.018932	104.193	29.164
7H4G44NLUX	130.415	53.4241	256.795	87.11	92.389	41.7712	101.575	430.686	293.895	141.595	88.6498	4.84201	35.1637	99.8329	179.516	9.34654	146.696	4.72985
R4NNGFKE6F	19.5729	29.566	178.176	84.7288	51.0381	29.5355	66.311	241.238	692.393	107.149	41.3502	0	22.182	47.2695	70.0705	2.8672	92.4773	6.27299
C8TDYLS6XD	73.1525	86.6252	317.482	146.273	103.902	42.0954	112.975	520.191	1024.78	313.408	119.697	5.03285	69.6411	168.656	287.26	0	319.587	11.4703
MZTQDTWUTB	86.5933	60.7543	301.443	98.1178	89.1748	47.7331	83.3145	690.957	1600.84	288.361	105.947	2.7291	138.326	142.442	259.015	3.43789	257.065	15.6369
VCNNUX4C77	68.7743	85.208	200.36	101.841	57.1965	18.3297	61.5066	114.249	82.3671	72.1511	45.7432	0	34.9264	41.7677	67.6608	7.81022	62.3928	6.76341
K6GR7KMHWJ	25.952	28.4875	104.012	62.9571	24.093	16.8118	36.9237	28.8406	22.1934	13.9684	17.1953	0	15.1574	14.0885	21.3476	0.146137	11.4319	4.64764
YGVQTY4MQ6	41.6918	36.7003	117.86	48.1967	26.1573	10.1194	36.941	33.6304	32.3876	20.1956	17.474	1.43061	19.1906	24.248	17.7818	4.89269	14.2366	3.19649
TF5H92W6B9	157.222	117.088	626.054	221.684	191.234	78.5995	189.435	539.369	1114.97	474.199	244.907	7.55353	158.274	323.265	538.97	5.18015	544.612	31.4779
LEFLAUNXUT	13.4498	21.6386	116.663	46.0828	36.1851	12.8309	35.8651	213.036	546.262	85.9843	29.6133	4.10852	16.7804	40.874	53.4929	3.49678	72.1781	6.38557
FEWBHPLW3L	21.0869	19.4977	107.774	46.9535	32.29	17.4945	33.784	222.599	231.427	89.3993	26.6974	0	16.4912	30.4799	44.1645	0	65.1359	7.4283
JKJDYK7SUM	47.1498	40.8743	127.059	46.2685	36.4367	17.7931	21.5734	158.341	459.747	79.703	27.9821	0	149.157	45.8895	67.4173	5.9809	59.3082	21.9313
3PTWDYSY94	45.711	41.1105	80.2491	33.5153	28.3564	14.4237	21.5364	364.291	664.044	93.9696	18.7909	1.02229	37.5056	31.9284	39.8572	5.94106	78.4372	10.3652
K2RN266WWW	33.2477	18.0239	52.6355	30.2316	15.2035	11.9226	17.5988	50.0324	56.9235	21.6231	9.87573	1.07411	0	12.1274	14.8316	2.95916	15.3432	6.30745
FKE5XZ52EP	37.3297	25.4494	166.99	78.6989	70.8321	33.9591	77.6458	352.587	591.424	131.791	80.1267	4.95055	32.2383	95.6189	164.687	21.6513	141.309	6.35695
LU27EWPV9S	68.772	43.4694	257.71	63.6489	78.3551	69.289	70.239	423.614	796.106	109.531	100.766	2.70408	85.8183	112.995	217.301	1.84361	127	13.1401
KR7Q4YFDVC	43.6647	16.2112	126.206	19.2723	46.0961	44.8875	42.6423	412.723	711.863	220.833	60.1281	6.21881	25.7089	102.871	128.367	30.7902	138.805	8.83611
LGNXVJXGD2	118.088	96.3245	525.944	229.647	137.656	58.4336	193.274	367.148	454.555	271.507	124.065	2.89742	69.438	142.573	252.26	5.66496	241.98	5.65652
VC5K277JLE	86.8837	55.4336	185.798	81.986	70.3759	35.9012	71.6269	188.885	229.592	115.896	62.1137	0.691803	45.9827	63.3334	103.853	2.29083	105.555	5.10568
JQLF8UMQP6	7.11117	8.85884	21.2759	24.9863	4.75451	2.60583	9.6186	6.03409	5.50414	4.08363	2.49018	0.622932	75.7589	2.64842	2.5802	3.10879	2.41483	2.41375
2DLVFHG5XJ	47.6447	49.771	92.8886	55.7065	35.5798	21.8542	31.2465	552.165	878.925	150.682	37.4059	0	51.8283	56.7452	97.2024	8.2378	120.685	1.07502
YGN9F8T4Q8	118.997	20.1147	31.6232	27.4568	7.74792	1.55911	11.6013	16.273	12.3847	12.0665	5.59287	0.911881	97.353	6.18642	8.72162	2.35331	8.06449	5.50535
XQ3VFGANJJ	174.286	117.871	605.615	148.999	226.383	115.53	225.239	588.961	728.88	445.633	326.186	6.39847	119.071	392.469	665.585	16.0864	482.077	2.86237
WBRQRSPVCG	23.019	24.401	124.787	53.382	37.9525	28.296	32.1978	436.066	987.559	110.236	32.9554	1.18578	23.4111	45.4025	75.336	1.90118	93.3751	12.7152
D3SNKVPZUV	155.949	210.674	308.027	708.459	68.6139	34.4124	81.0637	135.344	124.687	81.8979	45.8055	0	67.8692	43.5582	61.6547	6.7206	61.8874	8.33854
RFN657XQSH	62.0833	44.0807	314.281	222.07	71.6412	22.4433	120.051	107.223	142.477	68.6486	49.4387	0	64.9711	37.4891	55.5952	0	55.9094	0
KSRLJR226X	18.0319	26.483	77.3909	44.4307	17.64	10.5912	20.8726	86.4449	113.5	50.7175	12.4446	0	10.6277	18.0513	19.3837	3.15764	31.3333	5.66333
NR7M8V5BFB	30.3397	45.9626	190.787	86.0904	44.3658	23.1618	59.4345	132.543	100.52	64.5367	35.9633	0	24.2792	35.0484	52.765	5.69067	54.9527	5.19594
BW8QQKJDA5	10.4701	10.7266	42.2388	16.9256	7.68479	4.27736	14.0944	35.3291	75.4045	27.3248	8.11081	2.37026	7.70639	22.8153	15.6976	9.46244	16.6359	4.5542
[truncated: 527 more rows]

## Sheet: free amino acid_DM_raw data
ksk	Arg	His	Ser	Gly	Thr	Pro	Ala	Asp	Glu	Tyr	Val	Met	Lys	Ile	Leu	Cys	Phe	Cysteic acid
[truncated: 34 more rows]

[truncated: 5 more sheets: free amino acid_HT_raw data, free amino acid_AGA_raw data, free amino acid_MDD_raw data, free amino acid_AD_raw data, free amino acid_CI_raw data]
